# Supplementary material for: Quantifying the effects of climate and anthropogenic change on regional species loss in China
Source: PLoS One. 2018 Jul 25;13(7):e0199735. doi: 10.1371/journal.pone.0199735 (PMC6059391; doi:10.1371/journal.pone.0199735)
Supplement: S1 Dataset — (XLSX) [file pone.0199735.s004.xlsx]

## Sheet: Sheet1
County Name	English Name	CODE OF COUNTY	PSL	PSLm	PSLb	PSLa	P	T	H	B	Bm	Bb	Ba	cent.x	cent.y
阿巴嘎旗	Abagaqi	152522	12.5	42.86	0	50	36.8448	14.678	1.17691	30	27	3	0	114.882	44.2519
阿坝县	Abaxian	513231	68.89	94.74	47.37	57.14	-20.9852	1.77117	3.1938	54	27	16	11	101.769	32.876
阿城市	Achengshi	230181	28.13	28.57	30.43	0	-67.8796	16.9594	136.147	20	15	3	2	127.117	45.537
阿合奇县	Aheqixian	653023	20	36.36	12.5		66.3638	15.9995	0.127819	33	17	16	0	77.8991	40.8799
阿克塞哈萨克族自治县	Akesaihasakezuzizhixian	622125	28.57	33.33	10	100	28.478	21.0276	-11.6105	30	15	12	3	93.6716	39.4924
阿克苏市	Akesushi	652901	26.92	35.71	21.62	100	26.1022	0.971294	-26.4578	143	37	97	9	81.1973	40.4273
阿克陶县	Aketaoxian	653022	20	36.36	12.5		5.43717	22.8911	1.80265	55	16	39	0	75.2029	38.6231
阿拉善右旗	Alashanyouqi	152922	21.21	12.5	10	80	22.7319	21.9776	-119.273	30	3	4	23	102.466	40.1727
阿拉善左旗	Alashanzuoqi	152921	35.42	46.67	29.03	50	10.2195	19.8459	-117.783	119	40	59	20	105.025	39.5188
阿勒泰市	Aletaishi	654301	20.75	26.32	17.65		72.8358	14.4086	13.4739	106	71	28	7	87.9489	47.8578
阿鲁科尔沁旗	Alukedongqinqi	150421	13.51	50	0	50	24.9907	17.536	13.8958	11	5	6	0	120.062	44.1628
阿荣旗	Arongqi	152122	18.87	27.27	17.5	0	66.8645	17.9477	23.0325	13	2	11	0	123.158	48.6252
阿图什市	Atushishi	653001	22.22	36.36	16		32.0517	16.0869	13.9477	37	18	18	1	76.7045	40.1321
阿瓦提县	Awatixian	652928	19.15	25	17.14		26.9369	5.82025	-56.1021	48	14	29	5	80.4439	40.0706
安达市	Andashi	232302	20	0	27.78	0	15.1907	22.3174	111.622	17	13	4	0	125.371	46.53
安多县	Andongxian	542425	31.82	35.71	25		103.144	25.4843	0.30773	36	13	22	1	91.2722	32.4563
安福县	Anfuxian	362429	15.15	21.43	8.33	14.29	187.864	6.40001	79.2609	26	11	1	14	114.44	27.3592
安国市	Anguoshi	130683	20	100	16.67	0	-162.126	16.6	280.708	1	0	1	0	115.319	38.3887
安化县	Anhuaxian	430923	8.11	12.5	5	11.11	120.564	3.99669	80.1171	2	1	1	0	111.378	28.2845
安吉县	Anjixian	330523	28.13	45.45	7.14	42.86	182.246	14	116.322	60	35	9	16	119.575	30.6232
安康市	Ankangshi	612401	35.9	50	29.17	33.33	-128.567	9.70945	112.589	45	35	9	1	108.885	32.8117
安龙县	Anlongxian	522328	33.33	45.45	25	30	-2.40166	3.78023	106.493	100	50	12	38	105.372	25.1386
安陆市	Anlushi	420982	6.25	100	0	0	99.0281	13.4	247.371	1	1	0	0	113.622	31.3033
安宁市	Anningshi	530181	21.57	7.14	14.29	66.67	112.147	0.0293068	173.724	27	15	8	4	102.382	24.8544
安平县	Anpingxian	131125	25	100	23.08	0	-170.534	16.6	278.246					115.476	38.2373
安庆市市辖区	Anqingshishixiaqu	340801	40.63	100	36	40	264.944	14.7333	1040.27	27	11	13	3	117.123	30.583
安丘市	Anqiushi	370784	22.22	100	16.67	0	-199.673	16.8268	213.513	1	0	1	0	119.146	36.3287
安仁县	Anrenxian	431028	6.25	11.11	0	11.11	251.26	6	128.44	4	1	0	3	113.353	26.5791
安塞县	Ansaixian	610624	29.41	42.86	14.29	33.33	-152.961	11.2964	34.3368	5	4	0	1	109.16	36.9224
安顺市	Anshunshi	522501	26.92	71.43	9.09	12.5	76.4721	4.04695	278.165	28	26	0	2	106.053	26.1963
安图县	Antuxian	222426	15.63	17.65	15.56	0	-26.4829	14.1635	22.2287	234	30	200	4	128.424	42.6887
安西县	Anxixian	622126	50	72.73	15.38	100	30.013	11.5968	-89.529	48	23	18	7	95.7551	40.7551
安溪县	Anxixian	350524	62.5	100	83.33	16.67	190.175	5.19362	228.547	109	37	49	23	117.9	25.1166
安县	Anxian	510724	66.67	88.24	33.33	42.86	-145.981	2.4	165.168	98	47	3	48	104.361	31.5867
安乡县	Anxiangxian	430721	8.06	12.5	6.67	11.11	168.509	9.78746	244.02	10	1	0	9	112.153	29.4442
安新县	Anxinxian	130632	36.67	50	38.46	0	-162.268	16.2674	247.013	28	4	24	0	115.872	38.8707
安阳市市辖区	Anyangshishixiaqu	410501	0		0	0	-119	19.2	2650.63	4	0	0	4	114.273	36.0978
安阳县	Anyangxian	410522	15.38	100	0	0	-124.065	18.9479	349.014	7	4	1	2	114.301	36.1201
安义县	Anyixian	360123	12.82	50	3.85	14.29	410.699	7.23394	169.9	7	3	4	0	115.588	28.834
安远县	Anyuanxian	360726	25	42.86	9.09	14.29	-28.4685	7.44706	76.4844	50	45	5	0	115.383	25.2286
安岳县	Anyuexian	513921	36.36	75	18.18	42.86	-157.848	4.62771	201.441	8	5	0	3	105.389	29.9942
安泽县	Anzexian	142628	18.75	33.33	10	33.33	-128.296	17.1506	9.89597	16	12	2	2	112.295	36.1574
鞍山市市辖区	Anshanshishixiaqu	210301	50	25	64.29	0	-101.402	14.8817	1611.76	24	3	17	4	123.018	41.0736
昂仁县	Angrenxian	542327	27.27	9.09	45.45		65.9595	33.481	0.669617	14	7	6	1	86.6367	29.9217
敖汉旗	Aohanqi	150430	15.15	40	7.69	50	-75.4284	19.9793	37.3328	3	1	1	1	120.143	42.4229
八宿县	Basuxian	542127	25.64	26.09	25		-228.094	5.74865	1.49545	45	18	21	6	96.871	30.1559
巴楚县	Bachuxian	653130	24.07	33.33	20.51		25.0531	10.888	14.782	77	22	53	2	78.8027	39.5859
巴东县	Badongxian	422823	15	12.5	6.25	37.5	-72.4571	5.04084	62.7062	21	6	8	7	110.29	30.8248
巴里坤哈萨克自治县	Balikunhasakezizhixian	652222	34.21	33.33	34.78		39.9086	22.8833	1.63025	89	44	45	0	92.8186	44.2528
巴林右旗	Balinyouqi	150423	20	40	14.29	50	30.3614	20.2086	12.036	7	1	6	0	118.937	43.6747
巴林左旗	Balinzuoqi	150422	17.65	50	7.69	50	47.3523	17.7969	28.4312	6	5	1	0	119.267	44.1981
巴马瑶族自治县	Bamayaozuzizhixian	452729	35.48	42.86	10	57.14	128.457	0.291592	106.077	26	16	7	3	107.193	24.1601
巴南区	Bananqu	500113	16.67	23.08	4.76	100	134.825	3.40002	3.9344	12	4	4	4	106.748	29.3705
巴青县	Baqingxian	542429	28.57	35.71	14.29		-105.077	15.9317	1.92545	20	18	2	0	94.0707	32.2052
巴塘县	Batangxian	513335	31.15	27.59	28	57.14	39.6577	7.9898	1.88779	123	57	53	13	99.2974	29.7974
巴彦县	Bayanxian	230126	21.05	0	30.77	0	-35.973	18.2424	95.668	2	1	1	0	127.308	46.3301
巴中市	Bazhongshi	513701	50	100	20	42.86	-182.693	1.57639	202.329	15	5	7	3	106.728	31.7851
霸州市	Bazhoushi	131081	14.29	100	9.09	0	-112.066	17.7731	343.041					116.572	39.1026
白城市	Baichengshi	220800	56.41	50	60.61	0	-16.9845	20.8051	258.116	114	18	90	6	122.783	45.6701
白河县	Baihexian	612430	31.58	53.85	18.18	33.33	-96.4023	5.89293	34.9291	10	7	3	0	109.907	32.7261
白朗县	Bailangxian	542329	27.78	12.5	40		-10.5666	24.0818	15.1277	4	3	1	0	89.1243	28.8039
白沙黎族自治县	Baishalizuzizhixian	460030	27.27	50	15.79	25	-18.4074	10.8778	55.2604	273	46	156	71	109.346	19.2086
白山市市辖区	Baishanshishixiaqu	220601	27.27	28.57	30.77	0	-130.326	14.8328	105.471	58	1	56	1	126.897	41.8638
白水县	Baishuixian	610527	35.71	100	0	33.33	-86.465	10.2	183.195	1	1	0	0	109.559	35.2689
白银市市辖区	Baiyinshishixiaqu	620401	45.45	0	16.67	100	8.03174	10.3634	140.095	5	0	5	0	104.609	36.6581
白玉县	Baiyuxian	513331	23.08	18.52	19.35	57.14	-20.6201	11.6263	2.11748	54	26	22	6	99.2836	31.0494
百色市	Baiseshi	452601	18.92	18.18	21.05	14.29	141.045	1.2981	59.9339	90	46	24	20	106.495	23.9409
柏乡县	Baixiangxian	130524	10	0	16.67	0	-122.964	22.8	376.682					114.694	37.5164
拜城县	Baichengxian	652926	24	35.71	19.44		39.8971	4.00863	-165.473	78	34	42	2	81.8916	42.0345
拜泉县	Baiquanxian	230231	19.05	16.67	20.59	0	24.7981	22.7319	62.591	1	0	1	0	126.007	47.5824
班戈县	Bangexian	542428	25	20	33.33		100.622	28.5066	-0.652273	42	16	26	0	89.346	33.4344
班玛县	Banmaxian	632622	34.48	43.75	23.08		-21.5082	-0.982252	2.13348	18	9	9	0	100.534	32.9057
蚌埠市市辖区	Bangbushishixiaqu	340301	12.5	100	10	0	-26.8511	11.165	1398.01	9	5	1	3	117.367	32.9235
包头市市辖区	Baotoushishixiaqu	150201	32.26	44.44	25	50	4.94538	27.1095	580.49	59	20	36	3	109.923	40.7881
宝安区	Baoanqu	440306	53.33	71.43	35.29	83.33	252.926	1.13159	1660.84	54	23	12	19	114.152	22.6765
宝坻县	Baochixian	120224	10	100	0	0	-107.238	17	203.363					117.404	39.6105
宝丰县	Baofengxian	410421	0	0	0	0	-9.91204	12.3242	371.38	1	0	0	1	113.019	33.9107
宝鸡市市辖区	Baojishishixiaqu	610301	28.57	62.5	0	33.33	-154.991	10.4295	892.411	14	11	3	0	107.107	34.2827
宝鸡县	Baojixian	610321	30.43	60	0	33.33	-156.625	10.6247	129.176	12	9	3	0	106.987	34.4348
宝清县	Baoqingxian	230523	10.87	8.33	12.5	0	-45.0879	15.2031	33.4406	23	15	8	0	132.389	46.3986
宝兴县	Baoxingxian	513128	62.32	86.67	43.75	42.86	-44.3391	3.60228	8.95839	255	89	119	47	102.707	30.5642
宝应县	Baoyingxian	321023	46.67	100	33.33	60	-111.61	12.4	346.217	2	1	1	0	119.442	33.2212
保德县	Baodexian	142233	33.33	80	14.29	0	-52.0254	14.5733	88.8758	8	6	1	1	111.127	38.8788
保定市市辖区	Baodingshishixiaqu	130601	25	100	16.67	0	-164	16.6	5304.68	9	5	3	1	115.463	38.876
保靖县	Baojingxian	433125	9.38	10	7.69	11.11	-28.8784	5.20001	61.933	4	1	3	0	109.56	28.6681
保康县	Baokangxian	420626	13.33	25	0	25	-62.3733	7.29114	31.3011	2	2	0	0	111.2	31.7191
保山市	Baoshanshi	533001	46.27	24	63.64	44.44	13.492	9.17266	91.2926	237	76	116	45	99.0659	25.2013
保亭黎族苗族自治县	Baotinglizumiaozuzizhixian	460035	34.38	44.44	23.53	50	13.2664	12.8	80.7602	304	40	197	67	109.64	18.5825
北安市	Beianshi	231181	12.9	8.33	17.65	0	-68.4493	17.7819	48.2358	19	18	0	1	127.097	48.1071
北碚区	Beibeiqu	500109	27.78	40	11.11	66.67	104.51	3.37969	-46.4044	219	34	154	31	106.516	29.8642
北川县	Beichuanxian	510726	60	88.89	33.33	42.86	-113.509	3.40269	28.7378	68	27	18	23	104.25	31.959
北海市市辖区	Beihaishishixiaqu	450501	44.83	57.14	28.57	62.5	157	6.4255	534.302	55	26	16	13	109.172	21.4515
北京市市辖区	Beijingshishixiaqu	110100	66.67	33.33	73.33	66.67	-26.7833	19.982	1361.38	383	62	297	24	115.964	39.8649
北流市	Beiliushi	450981	29.63	50	18.18	25	22.1349	6	241.912	41	11	4	26	110.457	22.5255
北宁市	Beiningshi	210782	13.04	20	12.5	0	-78.9168	17.6245	128.378	26	6	6	14	121.853	41.5415
北票市	Beipiaoshi	211381	13.51	0	16.67	0	-88.1395	20.3001	41.1557	12	7	2	3	120.797	41.8562
本溪满族自治县	Benximanzuzizhixian	210521	36.36	22.22	45.45	0	-134.587	19.4009	-4.17238	25	18	2	5	124.164	41.1981
本溪市市辖区	Benxishishixiaqu	210501	41.67	25	50	0	-116.771	15.4054	546.825	73	3	61	9	123.789	41.2381
比如县	Biruxian	542423	40	50	22.22		-80.5242	19.1622	2.39545	25	19	6	0	93.4932	31.4407
毕节市	Bijieshi	522401	25.81	50	14.29	22.22	18.3763	5.42246	196.553	88	38	5	45	105.324	27.4054
碧土县	Bituxian	542135	23.68	22.73	25		-100.502	-0.552105	1.97545	3	0	3	0	98.3088	29.0039
璧山县	Bishanxian	500227	22.22	25	0	100	80.199	3.39999	237.858	8	2	0	6	106.187	29.5623
边坝县	Bianbaxian	542133	23.68	22.73	25		-169.276	17.7356	1.90545	15	8	7	0	94.5986	30.8876
宾川县	Binchuanxian	532924	22.64	5.26	20	66.67	76.2769	2.95463	78.1042	71	38	24	9	100.622	25.8706
宾县	Binxian	230125	27.27	25	30.43	0	-54.6715	17.4272	62.2945	1	0	1	0	127.646	45.7729
宾阳县	Binyangxian	452123	33.33	25	21.43	62.5	13.0173	4.84273	196.753	20	11	6	3	108.93	23.1653
彬县	Binxian	610427	40	100	0	33.33	-96.6952	7.15566	149.514	1	1	0	0	108.059	35.0461
滨海县	Binhaixian	320922	23.33	50	13.04	60	-167.891	13.7184	322.327	13	7	1	5	120.018	34.0896
滨州市	Binzhoushi	372301	16.67	50	0	0	-184.58	16.1818	320.937					117.969	37.4242
波密县	Bomixian	542625	23.4	16.67	27.27	100	-183.526	10.4601	0.0454504	95	39	40	16	95.5422	30.1227
波阳县	Boyangxian	362330	18.87	41.67	11.76	14.29	522.969	11.1739	150.935	44	29	15	0	116.774	29.2406
泊头市	Botoushi	130981	35.29	100	35.71	0	-197.02	12.0416	248.488	1	0	1	0	116.376	38.0816
勃利县	Bolixian	230921	14.29	12.5	16	0	-58.8671	14.3028	46.6342	1	1	0	0	130.798	45.9218
亳州市	Haozhoushi	341281	10	100	6.25	0	-45.3419	10.8677	276.465	12	11	0	1	115.798	33.7811
博爱县	Boaixian	410822	0	0	0	0	-94.3403	18.6249	465.961	2	1	0	1	113.061	35.1804
博白县	Bobaixian	450923	23.08	42.86	18.18	12.5	25.9117	5.78193	201.632	28	20	4	4	109.871	22.0652
博湖县	Bohuxian	652829	23.91	26.67	22.58		8.77541	18.6031	-43.7095	45	13	31	1	86.8834	41.846
博乐市	Boleshi	652701	26.09	33.33	23.53		1.20686	22.4457	-57.9581	79	43	34	2	81.8669	44.8438
博罗县	Boluoxian	441322	31.43	44.44	35	0	166.973	8.03024	163.523	135	21	86	28	114.283	23.348
博兴县	Boxingxian	372328	42.86	100	50	0	-162.138	17.6	153.077	2	0	2	0	118.219	37.1852
博野县	Boyexian	130637	25	100	23.08	0	-170.794	16.6	292.282	1	0	1	0	115.477	38.4494
布尔津县	Budongjinxian	654321	24.56	26.32	23.68		83.2487	19.7899	4.41512	129	54	74	1	87.2064	48.2837
布拖县	Butuoxian	513429	63.16	100	50	42.86	6.84797	-0.345412	10.9712	15	6	6	3	102.872	27.5977
苍南县	Cangnanxian	330327	20	66.67	13.04	0	68.0515	2.79999	592.708	35	28	2	5	120.439	27.4307
苍山县	Cangshanxian	371324	16.67	50	0	0	-155.521	13.491	304.081	4	2	2	0	117.986	34.8632
苍梧县	Cangwuxian	450421	25	37.5	18.18	22.22	-79.7349	6.93256	74.6891	37	26	8	3	111.288	23.6242
苍溪县	Cangxixian	510824	62.96	100	53.85	42.86	-249.542	2.95681	156.754	58	26	17	15	106.103	31.9162
沧县	Cangxian	130921	35.29	100	35.71	0	-205.75	13.2206	92.4994	1	0	1	0	116.849	38.2957
沧源佤族自治县	Cangyuanwazuzizhixian	533528	32.76	11.11	50	55.56	-37.173	7.68185	43.2074	181	99	33	49	99.2619	23.2727
沧州市市辖区	Cangzhoushishixiaqu	130901	35.29	100	35.71	0	-200	12.4	2452.84	2	0	0	2	116.852	38.313
曹县	Caoxian	372922	16.67	50	0	0	-136.548	9.52616	265.008	2	2	0	0	115.54	34.8262
册亨县	Cehengxian	522327	26.47	45.45	20	12.5	69.1116	1.75301	51.6737	69	41	15	13	105.829	24.9215
策勒县	Celexian	653225	22.22	33.33	14.81		1.5275	4.7556	-20.2505	134	36	94	4	81.1221	37.1283
岑巩县	Cengongxian	522626	24	57.14	10	12.5	28.4858	2.17681	66.4715	24	23	0	1	108.693	27.3623
岑溪市	Cenxishi	450481	16.67	16.67	11.11	22.22	-57.5384	7.14523	147.801	14	8	4	2	111.019	22.9228
茶陵县	Chalingxian	430224	6.45	9.09	0	11.11	228.869	6.33397	93.7375	5	1	0	4	113.642	26.8036
察布查尔锡伯自治县	Chabuchadongxibozizhixian	654122	25	41.67	17.95	100	56.9627	17.522	28.4013	175	55	104	16	81.1048	43.6282
察哈尔右翼后旗	Chahadongyouyihouqi	152632	22.22	50	14.29	50	-1.76249	23.0643	28.4106	13	10	3	0	113.054	41.5193
察哈尔右翼前旗	Chahadongyouyiqianqi	152630	19.05	66.67	6.25	50	-22.607	19.882	0.079661	2	2	0	0	113.24	40.9666
察哈尔右翼中旗	Chahadongyouyizhongqi	152631	26.32	50	20	50	12.9618	22.6136	19.4084	1	0	1	0	112.455	41.4132
察雅县	Chayaxian	542126	25.64	26.09	25		-105.697	12.1125	4.76544	36	16	20	0	97.8252	30.5933
察隅县	Chayuxian	542626	26.79	19.23	28.57	100	-140.505	1.44454	-0.15227	200	90	83	27	97.0556	28.681
昌吉市	Changjishi	652301	30.95	28.57	32.14		67.3607	19.5959	-28.6092	100	29	71	0	87.1001	44.1546
昌江黎族自治县	Changjianglizuzizhixian	460031	37.14	50	30	40	-18.2229	10.227	52.2986	305	47	213	45	109.001	19.2136
昌乐县	Changlexian	370725	12.5	100	0	0	-194.971	17.4148	255.297	1	0	1	0	118.913	36.5378
昌黎县	Changlixian	130322	35.29	100	35.48	0	-118.124	17.041	166.067	66	4	60	2	119.089	39.6328
昌宁县	Changningxian	533025	30.43	23.81	31.25	44.44	18.3476	8.65062	51.4865	31	22	7	2	99.5876	24.7554
昌平县	Changpingxian	110221	24.14	25	21.05	50	-10.4949	19.7225	252.559	111	14	96	1	116.204	40.2134
昌图县	Changtuxian	211224	7.69	0	16.67	0	-46.0623	16.0532	78.1769	26	11	6	9	123.932	42.9912
昌邑市	Changyishi	370786	27.27	33.33	33.33	0	-203.746	17.2175	112.064	2	1	1	0	119.442	36.8263
常德市市辖区	Changdeshishixiaqu	430701	7.94	11.11	6.67	11.11	149.819	5.67085	225.479	30	10	16	4	111.757	29.0214
常宁市	Changningshi	430482	7.41	14.29	0	11.11	106.405	6	181.206	7	1	0	6	112.421	26.3613
常山县	Changshanxian	330822	17.86	30	0	33.33	359.766	9.414	116.474	35	28	2	5	118.537	28.9709
常熟市	Changshushi	320581	26.32	33.33	9.09	60	80.5005	11.6121	418.689	6	1	5	0	120.808	31.6552
常州市市辖区	Changzhoushishixiaqu	320401	33.33	33.33	0	60	12.9947	7.42075	7204.91	8	6	1	1	119.962	31.7762
巢湖市	Chaohushi	342601	11.76	50	7.14	25	-18.4803	8.60152	140.573	8	5	0	3	117.715	31.6464
朝阳市市辖区	Chaoyangshishixiaqu	211301	29.27	20	32.35	0	-98.7961	20.8	809.751	82	0	79	3	120.411	41.5849
朝阳县	Chaoyangxian	211321	14.29	0	17.86	0	-91.9493	20.6033	25.2509	3	0	3	0	120.293	41.3716
潮阳市	Chaoyangshi	440582	21.62	57.14	12.5	16.67	209.903	7	1161.52	25	12	5	8	116.447	23.2667
潮州市	Chaozhoushi	445100	27.03	57.14	12.5	50	143.045	7	-207.238	49	12	21	16	116.626	23.7182
郴州市	Chenzhoushi	431000	11.76	10	0	27.27	62.6553	7.56453	198.351	7	1	0	6	113.008	25.7374
郴州市市辖区	Chenzhoushishixiaqu	431001	6.25	11.11	0	11.11	58.3562	7.6083	198.351	9	1	0	8	112.997	25.7836
辰溪县	Chenxixian	431223	9.68	11.11	7.69	11.11	19.9367	4.14208	125.315	4	1	1	2	110.26	27.8948
陈巴尔虎旗	Chenbadonghuqi	152131	27.27	57.14	23.91	0	47.5532	21.5231	3.44627	124	15	109	0	119.503	49.5818
称多县	Chengdongxian	632723	22.58	16.67	30.77		-55.5899	5.84186	1.82434	49	21	24	4	97.0012	33.9213
成安县	Chenganxian	130424	14.29	100	9.09	0	-142.264	19.2	253.105					114.687	36.418
成都市市辖区	Chengdongshishixiaqu	510101	58.62	100	52.94	42.86	-239.007	5.71361	2295.36	101	31	50	20	104.235	30.6752
成武县	Chengwuxian	372924	16.67	50	0	0	-181.286	9.53032	230.246	3	3	0	0	115.933	34.9903
成县	Chengxian	622624	36.84	28.57	12.5	100	-156.656	7.02147	96.3225	15	8	2	5	105.679	33.741
呈贡县	Chenggongxian	530121	20	7.14	11.11	66.67	81	-1	198.895	16	13	2	1	102.851	24.8662
承德市市辖区	Chengdeshishixiaqu	130801	16	16.67	12.5	33.33	-24.2642	16.4501	512.776	13	3	5	5	117.842	40.8857
承德县	Chengdexian	130821	12.5	28.57	6.67	0	-43.9466	19.2442	44.8857	8	4	4	0	118.111	40.9646
城步苗族自治县	Chengbumiaozuzizhixian	430529	12.82	26.67	0	11.11	37.4013	1.80606	53.4823	52	24	7	21	110.312	26.3217
城固县	Chengguxian	610722	18.18	33.33	11.54	0	-230.47	7.01079	75.7061	12	7	2	3	107.251	33.2164
澄城县	Chengchengxian	610525	35.71	100	0	33.33	-92.6985	10.9818	203.384					109.888	35.2219
澄海市	Chenghaishi	440583	30.3	71.43	20	16.67	190.772	7	1014.13	44	16	20	8	116.799	23.5143
澄江县	Chengjiangxian	530422	18.75	7.69	0	55.56	66.6997	-0.595941	94.3779	19	13	4	2	102.935	24.6735
澄迈县	Chengmaixian	460027	37.5		28.57	100	174.148	8.51308	112.073	81	7	67	7	109.984	19.6879
茌平县	Chipingxian	371523	20	100	0	0	-174.752	5.79214	169.616					116.169	36.5796
赤壁市	Chibishi	421281	3.03	25	0	0	232.34	8.22628	190.77	12	4	0	8	113.878	29.7398
赤城县	Chichengxian	130732	11.11	25	5.88	0	1.38708	22.0096	6.93234					115.877	40.9477
赤峰市市辖区	Chifengshishixiaqu	150401	21.95	25	19.35	50	-1.40234	18.7022	122.119	110	15	87	8	118.707	42.3603
赤水市	Chishuishi	520381	23.08	28.57	13.33	30	0.350002	2.67266	30.4323	192	71	58	63	105.902	28.4887
崇礼县	Chonglixian	130733	12.5	28.57	6.67	0	9.18336	23.7544	16.6143	2	1	1	0	115.208	41.0173
崇明县	Chongmingxian	310230	40	66.67	38.78	33.33	155.894	8.2	204.988	321	12	298	11	121.514	31.6539
崇仁县	Chongrenxian	362525	10.34	20	0	14.29	401.88	5.32582	108.784	6	4	2	0	116.051	27.7138
崇信县	Chongxinxian	622724	17.39	12.5	0	75	-108.545	10.3545	115.64					106.993	35.2494
崇阳县	Chongyangxian	421223	18.52	20	7.14	37.5	325.41	7.45765	139.691	5	1	3	1	114.054	29.4589
崇义县	Chongyixian	360725	10.34	10	8.33	14.29	119.324	10.2263	42.8848	16	14	2	0	114.187	25.6741
崇州市	Chongzhoushi	510184	58.33	85.71	40	42.86	-125.834	4.2	201.678	30	26	1	3	103.52	30.7164
崇左县	Chongzuoxian	452129	31.71	21.43	26.32	62.5	33.003	3	64.4599	53	22	12	19	107.453	22.5278
滁州市	Chuzhoushi	341100	18.52	50	10	40	47.9894	10.6741	234.891	39	21	4	14	118.197	32.3204
楚雄市	Chuxiongshi	532301	30.61	28.57	31.58	33.33	135.16	-1.08762	75.5286	88	41	38	9	101.321	24.8685
淳安县	Chunanxian	330127	25	30.77	20	33.33	371.909	8.24224	-6.57184	59	43	5	11	118.885	29.6091
淳化县	Chunhuaxian	610430	40	100	0	33.33	-92.7172	7.44584	111.844					108.557	34.8692
慈利县	Cilixian	430821	18.18	22.22	14.29	20	9.67992	5.88381	52.6461	21	7	4	10	110.927	29.3963
慈溪市	Cixishi	330282	33.33	100	18.75	33.33	190	9.2	1076.93	66	25	39	2	121.323	30.1798
磁县	Cixian	130427	6.25	100	0	0	-119.393	19.3909	379.159	9	0	9	0	114.234	36.3909
枞阳县	Congyangxian	340823	17.5	100	9.09	40	218.706	14.3654	133.837	14	5	6	3	117.372	30.8573
从化市	Conghuashi	440184	59.09	83.33	30	83.33	55.2326	6.65292	178.761	40	16	12	12	113.674	23.6797
从江县	Congjiangxian	522633	24.14	50	8.33	22.22	109.439	4.94734	45.0464	73	46	12	15	108.709	25.7113
措美县	Cuomeixian	542227	29.17	10	42.86		46.7461	20	2.14772	9	4	0	5	91.513	28.5714
措勤县	Cuoqinxian	542527	0	0	0		62.4859	26.1892	-0.452272	11	7	4	0	85.2157	30.7379
错那县	Cuonaxian	542232	48.72	42.11	55		351.452	9.26338	-0.542273	63	21	35	7	92.896	27.6684
达川市	Dachuanshi	513001	46.67	100	20	42.86	-75.0221	3	1093.26	5	1	0	4	107.51	31.2194
达尔罕茂明安联合旗	Dadonghanmaominganlianheqi	150223	44	77.78	21.43	50	6.73051	24.5867	4.10692	44	23	14	7	110.279	41.9343
达拉特旗	Dalateqi	152722	15.63	75	3.85	50	-8.26947	26.7516	22.1621	20	18	1	1	109.852	40.2129
达日县	Darixian	632624	33.33	28.57	40		-48.7518	-2.87099	0.353485	25	12	13	0	99.4052	33.4775
达县	Daxian	513021	52.94	100	33.33	42.86	-55.4307	2.883	131.925	29	14	6	9	107.411	31.1759
达孜县	Dazixian	540126	22.22	30	0	100	0.973388	42.5851	17.2577	9	5	4	0	91.4655	29.7432
大安市	Daanshi	220882	4.76	0	5.26	0	-13.1204	21.7876	49.3391	15	2	10	3	123.709	45.4237
大厂回族自治县	Dachanghuizuzizhixian	131028	14.29	100	9.09	0	-58.1321	17.6674	332.033					116.935	39.8946
大城县	Dachengxian	131025	14.29	100	9.09	0	-167.821	12.4	277.462					116.573	38.661
大渡口区	Dadongkouqu	500104	20	30.77	0	100	87.9727	3.39999	1263.6	1	1	0	0	106.455	29.4235
大方县	Dafangxian	522422	24.14	62.5	7.69	12.5	21.8935	5.70376	136.815	41	30	9	2	105.688	27.226
大丰市	Dafengshi	320982	33.33	50	28.57	60	-164.694	12.8348	186.479	189	3	179	7	120.518	33.174
大关县	Daguanxian	532125	17.39	14.29	12	42.86	-4.27882	-4.52096	64.3585	32	16	16	0	103.903	27.9008
大化瑶族自治县	Dahuayaozuzizhixian	452731	26.92	30	0	57.14	84.7257	2.03214	79.1965	16	11	4	1	107.701	23.9679
大理市	Dalishi	532901	32.2	14.29	34.48	66.67	38.4164	2.80699	249.603	227	102	106	19	100.214	25.6876
大荔县	Dalixian	610523	40	100	27.78	33.33	-88.1098	14.0692	208.878	17	10	7	0	110.017	34.797
大连市市辖区	Dalianshishixiaqu	210201	58.93	25	64	0	-187	17.4453	519.656	212	29	169	14	121.668	39.0722
大名县	Damingxian	130425	14.29	100	9.09	0	-143.991	10.0832	365.051	2	0	2	0	115.241	36.3012
大宁县	Daningxian	142633	26.67	33.33	22.22	33.33	-163.214	15.3965	34.7847	8	6	1	1	110.698	36.4267
大埔县	Dapuxian	441422	51.85	62.5	30.77	83.33	132.811	9.8	43.632	68	27	32	9	116.651	24.3411
大庆市市辖区	Daqingshishixiaqu	230601	6.9	0	9.09	0	1.72953	24.4405	250.882	5	0	5	0	124.798	46.3542
大石桥市	Dashiqiaoshi	210882	40.74	25	47.62	0	-131.217	16.6	283.695	5	2	3	0	122.562	40.6353
大田县	Datianxian	350425	30	50	0	28.57	80.7862	2.98542	92.9771	42	11	0	31	117.805	25.7888
大通回族土族自治县	Datonghuizutuzuzizhixian	630121	68	66.67	68.75		-35.2516	16.1796	95.1387	57	28	24	5	101.481	37.1182
大同市市辖区	Datongshishixiaqu	140201	41.18	80	22.22	33.33	-33.6048	17.6332	627.102	28	14	2	12	113.165	40.1562
大同县	Datongxian	140227	41.18	75	22.22	50	-27.4882	20.8053	6.1873	24	17	3	4	113.573	39.9946
大洼县	Dawaxian	211121	34.21	0	40.63	0	-85.4951	16.3992	211.523	24	2	22	0	122.103	40.9563
大悟县	Dawuxian	420922	11.76	50	0	25	57.9314	13.2	147.563	1	1	0	0	114.298	31.5729
大新县	Daxinxian	452130	37.78	38.89	26.32	62.5	37.1326	2.55507	41.8187	70	37	17	16	107.125	22.8112
大兴县	Daxingxian	110224	57.14	100	54.17	50	-45.847	17.8	462.632	96	8	88	0	116.41	39.6468
大姚县	Dayaoxian	532326	10.26	6.25	7.14	22.22	104.802	1.19291	28.6489	23	14	4	5	101.238	25.9442
大冶市	Dayeshi	420281	3.85	100	0	0	241.096	10.5246	283.048	1	1	0	0	114.844	30.0703
大邑县	Dayixian	510129	57.89	83.33	47.37	42.86	-110.774	4.2	145.733	34	21	9	4	103.377	30.6108
大余县	Dayuxian	360723	7.41	11.11	0	14.29	58.142	10.4	107.279	5	2	1	2	114.352	25.4416
大竹县	Dazhuxian	513029	38.46	100	20	42.86	53.4412	2.4029	156.86	4	1	0	3	107.268	30.6857
大足县	Dazuxian	500225	18.52	25	0	100	-51.8283	4.98356	302.501	11	0	0	11	105.738	29.657
代县	Daixian	142225	40	50	36.36	33.33	-46.786	18.9355	48.1346	43	20	14	9	113.037	39.0806
岱山县	Daishanxian	330921	32.26	83.33	15.79	33.33	194.373	7.83846	302.498	18	13	0	5	122.248	30.3189
丹巴县	Danbaxian	513323	73.17	95.45	41.67	57.14	-62.0399	6.62687	4.48295	43	28	7	8	101.743	30.9625
丹东市市辖区	Dandongshishixiaqu	210601	65.79	25	75	0	-230.999	14.6	784.284	101	10	77	14	124.334	40.1917
丹凤县	Danfengxian	612523	40.91	83.33	30.77	0	-89.8747	8.4	52.9864	7	5	1	1	110.43	33.6803
丹江口市	Danjiangkoushi	420381	15.38	23.08	4.76	40	-45.2785	5.02113	74.4788	34	7	4	23	111.178	32.566
丹棱县	Danlengxian	513825	61.11	100	25	42.86	-173.337	0.571948	144.417	11	8	0	3	103.423	30.0118
丹徒县	Dantuxian	321121	53.33	100	37.5	60	-33.749	8.5585	47.3135	2	0	2	0	119.505	32.117
丹阳市	Danyangshi	321181	50	100	28.57	60	-17.9376	6.95781	350.803					119.634	31.9581
丹寨县	Danzhaixian	522636	15.38	25	10	12.5	95.4361	2.31105	57.7986	21	21	0	0	107.919	26.2296
单县	Danxian	372925	16.67	50	0	0	-197.781	11.9574	307.997	2	2	0	0	116.109	34.7371
郸城县	Danchengxian	412726	0		0	0	-12.5109	11	395.526	1	0	0	1	115.288	33.6372
儋州市	Danzhoushi	460003	54.55	66.67	40	100	80.8789	10.7724	193.67	271	47	153	71	109.402	19.5653
当涂县	Dangtuxian	340521	15.63	100	7.69	40	24.7096	12.6	164.094	15	6	3	6	118.627	31.4988
当雄县	Dangxiongxian	540122	40	45.45	25	100	-7.63032	41.5466	2.91774	34	16	15	3	90.8805	30.4164
当阳市	Dangyangshi	420582	5.88	11.11	4.76	0	1.16122	7.8644	118.375	1	1	0	0	111.831	30.8242
砀山县	Dangshanxian	341321	10.53	100	6.67	0	-172.13	12.8	388.328	8	8	0	0	116.404	34.4523
宕昌县	Dangchangxian	622623	56.52	57.14	41.67	100	-111.969	6.10797	75.2644	8	0	7	1	104.444	34.0086
道孚县	Daofuxian	513326	76.74	95.65	53.85	57.14	-42.5059	7.94888	2.05599	63	31	19	13	101.187	30.8624
道县	Daoxian	431124	20.93	29.41	12.5	20	-46.5186	5.2	106.921	83	31	11	41	111.59	25.4953
道真仡佬族苗族自治县	Daozhenyilaozumiaozuzizhixian	520325	17.65	18.18	14.29	22.22	90.6247	3.13392	54.5725	79	35	13	31	107.606	28.9305
稻城县	Daochengxian	513337	85.29	96.77	80	57.14	-0.335025	3.39643	0.54285	292	72	200	20	100.23	28.8485
得荣县	Derongxian	513338	39.13	37.04	33.33	57.14	48.7236	-9	2.84445	16	12	1	3	99.3143	28.5996
德安县	Deanxian	360426	15.09	38.46	6.06	14.29	394.928	9.2	159.942	11	10	1	0	115.62	29.4006
德保县	Debaoxian	452625	7.89	7.69	5.56	14.29	166.804	2.39999	11.6029	43	16	6	21	106.583	23.3795
德昌县	Dechangxian	513424	72.22	100	66.67	37.5	49.0551	0.446201	46.1976	105	38	53	14	102.183	27.3286
德格县	Degexian	513330	75	92	56.25	57.14	-24.6912	7.30035	3.0445	98	44	44	10	98.9603	32.058
德化县	Dehuaxian	350526	62.5	100	80	28.57	179.04	10.0442	87.7398	82	23	16	43	118.245	25.6673
德惠市	Dehuishi	220183	20	100	17.65	0	-47.2557	19.5951	118.035	5	0	5	0	125.753	44.4988
德江县	Dejiangxian	522227	33.33	63.64	15.38	22.22	74.1725	2.68074	98.7864	57	26	2	29	108.088	28.2593
德令哈市	Delinghashi	632802	57.69	72.22	25		31.1963	28.6469	-4.81163	27	15	12	0	97.1274	37.7466
德钦县	Deqinxian	533422	29.85	10.71	34.38	85.71	32.6448	-6.43399	6.18579	198	76	97	25	99.0259	28.3549
德清县	Deqingxian	330521	36.36	60	18.75	42.86	157.761	13.5348	234.851	70	29	4	37	120.044	30.5642
德庆县	Deqingxian	441226	59.09	83.33	22.22	85.71	-149.495	7.80177	62.6327	26	12	4	10	111.974	23.2737
德兴市	Dexingshi	362302	8.82	15.38	0	14.29	540.671	7.76083	105.696	6	2	4	0	117.738	28.938
德阳市市辖区	Deyangshishixiaqu	510601	56.25	100	40	42.86	-252.037	2.4	404.908	12	5	1	6	104.456	31.2354
德州市	Dezhoushi	371400	20	100	0	0	-198.006	9.40001	1733.7					116.322	37.4492
灯塔市	Dengtashi	211081	12.9	0	16.67	0	-97.5456	15.545	228.987	5	0	5	0	123.299	41.411
登封市	Dengfengshi	410185	0		0	0	-73.3015	15.5678	273.153	10	8	1	1	113.026	34.4141
邓州市	Dengzhoushi	411381	0	0	0	0	-9.11419	9.60326	201.142	2	1	0	1	112.034	32.6815
磴口县	Dengkouxian	152823	18.75	50	11.54	50	17.8447	18.3824	10.9102	16	14	2	0	106.711	40.5483
电白县	Dianbaixian	440923	45.45	60	27.27	66.67	155.183	7.94395	425.38	35	19	6	10	111.181	21.66
垫江县	Dianjiangxian	500231	17.86	25	0	100	113.325	2.42061	234.662	10	0	0	10	107.432	30.2548
迭部县	Diebuxian	623024	40.48	47.83	20	75	-88.0751	4.30446	-306.23	82	55	25	2	103.561	34.0007
丁青县	Dingqingxian	542125	27.5	26.09	29.41		-144.811	16.2599	3.84545	29	24	5	0	95.3317	31.6246
定安县	Dinganxian	460025	28.57	0	18.18	100	185.828	5.8	99.9693	76	5	63	8	110.308	19.4854
定边县	Dingbianxian	612726	21.05	33.33	15.38	33.33	-91.8305	11.2348	26.9033	32	18	13	1	107.744	37.3786
定结县	Dingjiexian	542332	36.36	36.36	36.36		69.0285	20.438	2.10773	17	8	7	2	87.9087	28.2298
定南县	Dingnanxian	360728	12	25	0	14.29	15.254	9.90338	71.1109	1	1	0	0	115.079	24.8164
定日县	Dingrixian	542324	48.28	58.82	33.33		70.5781	18.6722	2.35773	40	29	10	1	86.9946	28.4712
定陶县	Dingtaoxian	372923	16.67	50	0	0	-172.707	8.65964	289.292	2	2	0	0	115.615	35.1015
定西县	Dingxixian	622421	36.36	0	0	100	-70.1183	5.86987	116.848	10	5	4	1	104.628	35.6396
定襄县	Dingxiangxian	142222	42.11	60	36.36	33.33	-91.4847	19.2392	115.46	10	7	3	0	113.02	38.5077
定兴县	Dingxingxian	130626	20	100	16.67	0	-106.999	20.8	320.43	1	0	1	0	115.745	39.206
定远县	Dingyuanxian	341125	15.38	50	10	25	-18.1153	11.1713	69.58	4	4	0	0	117.65	32.4698
定州市	Dingzhoushi	130682	20	100	16.67	0	-152.736	20.2225	369.988	1	0	1	0	115.04	38.4609
东阿县	Dongaxian	371524	20	100	0	0	-174.371	5.2	122.203					116.273	36.324
东安县	Donganxian	431122	15.38	23.08	11.76	11.11	28.8459	5.59301	128.7	26	4	22	0	111.324	26.49
东方市	Dongfangshi	460007	36.36	50	25	66.67	2.28668	9.31734	139.587	269	47	185	37	108.839	18.9907
东丰县	Dongfengxian	220421	11.76	50	7.69	0	-109.035	16.5104	57.6297	7	0	7	0	125.441	42.6765
东港市	Donggangshi	210681	45.95	25	51.61	0	-241.123	13.6157	110.34	14	3	9	2	123.866	39.9778
东莞市	Dongguanshi	441900	44	100	30.77	16.67	169.284	2.88883	2363.71	44	16	11	17	113.877	22.9379
东光县	Dongguangxian	130923	38.89	100	40	0	-215.998	9.50257	155.99	2	0	2	0	116.664	37.8812
东海县	Donghaixian	320722	42.11	100	30.77	60	-105.017	13.9195	279.298	5	0	2	3	118.781	34.555
东兰县	Donglanxian	452728	35.48	33.33	18.18	62.5	98.7137	0	19.8917	30	16	7	7	107.398	24.5089
东辽县	Dongliaoxian	220422	10	100	0	0	-100.899	17.7767	56.737	1	0	1	0	125.175	42.9427
东明县	Dongmingxian	372930	16.67	50	0	0	-137.286	9.89646	233.626	6	2	4	0	115.061	35.175
东宁县	Dongningxian	231024	7.5	6.67	8.7	0	-47.1595	11.4897	19.8322	18	14	1	3	130.844	44.0574
东平县	Dongpingxian	370923	0	0	0	0	-192.741	7.48244	307.961	2	2	0	0	116.331	35.9616
东山县	Dongshanxian	350626	25	100	50	0	292	5	538.783					117.413	23.6836
东胜市	Dongshengshi	152701	13.79	100	4	50	-22.7841	21.7494	99.7161	14	10	4	0	109.748	39.8292
东台市	Dongtaishi	320981	22.58	50	12.5	60	-103.643	14.1985	202.856	9	4	5	0	120.554	32.7841
东乌珠穆沁旗	Dongwuzhumuqinqi	152525	15.15	57.14	0	50	19.8482	14.5966	1.62063	31	28	2	1	117.765	45.8113
东乡县	Dongxiangxian	362531	8.33	16.67	0	14.29	446.926	6.2	182.961	1	1	0	0	116.604	28.218
东乡族自治县	Dongxiangzuzizhixian	622926	26.92	25	0	75	-28.2595	8.6	84.1354					103.442	35.6899
东兴市	Dongxingshi	450681	31.25	20	15.38	66.67	285.856	4.58661	157.685					108.051	21.6155
东阳市	Dongyangshi	330783	12.12	15.38	0	33.33	115.073	12.1878	159.624	46	27	0	19	120.357	29.233
东营市	Dongyingshi	370500	33.33	100	33.33	0	-190.641	18.6	68.2039					118.197	38.1032
东营市市辖区	Dongyingshishixiaqu	370501	36.36	66.67	33.33	0	-190.641	17.7352	162.528	4	1	2	1	118.607	37.7234
东至县	Dongzhixian	342921	20.63	27.27	13.33	57.14	551.765	13.8731	68.4321	190	27	130	33	116.993	30.0273
洞口县	Dongkouxian	430525	14.29	27.27	6.67	11.11	42.5107	3.54189	179.468	22	2	8	12	110.583	27.1013
都安瑶族自治县	Donganyaozuzizhixian	452730	32.14	41.67	0	57.14	86.6309	4.52725	86.4265	50	34	4	12	108.109	24.1705
都昌县	Dongchangxian	360428	16.33	54.55	3.23	14.29	440.074	12.4	186.216	18	10	8	0	116.328	29.3523
都江堰市	Dongjiangyanshi	510181	68.52	86.96	50	63.64	-152.73	5.38445	234.297	247	103	59	85	103.628	31.0374
都兰县	Donglanxian	632822	23.08	16.67	37.5		16.9243	13.4242	-6.94163	52	30	18	4	97.1221	36.1564
都匀市	Dongyunshi	522701	25.71	30	29.41	12.5	104.626	2.1192	133.518	63	36	26	1	107.468	26.1487
斗门县	Dongmenxian	440421	60	100	33.33	66.67	154	1	507.997	24	13	3	8	113.238	22.2226
独山县	Dongshanxian	522726	35.29	60	21.43	30	75.5815	-0.193447	61.5334	48	27	2	19	107.554	25.634
杜尔伯特蒙古族自治县	Dongdongbotemengguzuzizhixian	230624	26.42	0	30.43	0	-15.0219	24.9924	24.5692	264	21	243	0	124.231	46.5486
堆龙德庆县	Donglongdeqingxian	540125	35	40	22.22	100	-10.0256	41.9635	14.0777	12	6	6	0	90.7812	29.8039
敦化市	Donghuashi	222403	43.33	33.33	48.84	0	-46.6729	15.5768	27.0691	309	43	243	23	128.222	43.5519
敦煌市	Donghuangshi	622103	46.88	75	12.5	100	12.6208	16.6019	-55.6716	49	30	5	14	94.1636	40.3694
多伦县	Donglunxian	152531	10.34	40	0	50	4.16715	18.3566	15.4661	10	10	0	0	116.49	42.1904
峨边彝族自治县	Dongbianyizuzizhixian	511132	53.66	93.75	22.22	42.86	-62.6484	-4.85647	26.4893	134	40	63	31	103.203	29.0436
峨眉山市	Dongmeishanshi	511181	56.52	85.71	41.67	50	-189.736	-5	225.927	254	75	82	97	103.384	29.5037
峨山彝族自治县	Dongshanyizuzizhixian	530426	28.21	14.29	37.5	33.33	102.23	-1.07358	42.9838	53	16	30	7	102.209	24.2415
额尔古纳市	Dongdonggunashi	152106	18.97	14.29	21.43	0	-1.19321	9.58193	4.96403	178	41	135	2	121.091	51.5177
额济纳旗	Dongjinaqi	152923	33.33	40	29.63	50	1.68169	15.2382	-35.5968	125	36	81	8	100.098	41.6396
额敏县	Dongminxian	654221	35.71	18.18	47.06		4.74922	40.3465	14.6148	55	45	8	2	84.2222	46.6051
鄂伦春自治旗	Donglunchunzizhiqi	152127	25	28.57	25	0	68.5039	11.4005	6.81951	185	28	152	5	123.798	50.328
鄂托克旗	Dongtuokeqi	152725	26.67	100	4.55	50	-35.216	18.2657	3.22336	36	28	3	5	107.727	39.2814
鄂托克前旗	Dongtuokeqianqi	152724	15.38	100	4.55	50	-62.6098	15.5278	3.47319	3	1	2	0	107.597	38.2794
鄂温克族自治旗	Dongwenkezuzizhiqi	152128	24.56	64.29	12.2	0	45.047	15.8654	7.58443	120	30	90	0	120.053	48.484
鄂州市市辖区	Dongzhoushishixiaqu	420701	6.12	100	2.27	25	185.347	12.0908	328.202	11	1	1	9	114.753	30.3312
恩平市	Dongpingshi	440785	59.09	100	27.27	83.33	68.8428	7.5568	127.699	23	11	4	8	112.276	22.2385
恩施市	Dongshishi	422801	10.71	12.5	0	25	-4.92221	3.76161	93.2579	10	5	4	1	109.507	30.3087
洱源县	Dongyuanxian	532930	27.12	5.26	29.03	66.67	38.2377	5.82692	66.3108	48	18	29	1	99.91	26.0689
二连浩特市	Donglianhaoteshi	152501	10.34	40	0	50	27.5763	20.7763	255.145					111.99	43.6748
法库县	Fakuxian	210124	30.77	20	36.84	0	-23.6728	13.4659	55.2937	6	0	6	0	123.235	42.4062
番禺市	Fanyushi	440181	57.14	100	30	66.67	66.1474	2.04177	1011.02	25	12	5	8	113.441	22.8901
繁昌县	Fanchangxian	340222	25.93	66.67	11.11	50	26.6322	12.9438	214.263	30	23	1	6	118.187	31.1264
繁峙县	Fanzhixian	142226	43.48	71.43	33.33	25	-50.8422	23.1968	43.4222	66	40	12	14	113.582	39.197
范县	Fanxian	410926	0		0	0	-162.077	8.6	342.258	1	0	0	1	115.529	35.8014
方城县	Fangchengxian	411322	0	0	0	0	28.558	12.5243	154.914	2	0	1	1	113.001	33.2964
方山县	Fangshanxian	142330	45.45	62.5	27.27	66.67	-131.199	14.2921	64.6456	47	30	15	2	111.325	37.8758
方正县	Fangzhengxian	230124	26.83	35.71	24	0	-64.4432	13.5001	50.6513	3	3	0	0	128.932	45.8091
防城港市市辖区	Fangchenggangshishixiaqu	450601	47.62	42.86	42.11	66.67	282.713	4.56321	88.0847	241	43	128	70	108.086	21.7556
房县	Fangxian	420325	10.53	25	0	16.67	-88.1452	4.37918	54.1632	21	14	5	2	110.62	32.0788
肥城市	Feichengshi	370983	16.67	100	0	0	-196.428	5.89879	330.565	2	2	0	0	116.731	36.1057
肥东县	Feidongxian	340122	25.81	100	23.08	25	-35.3865	10.0336	100.294	14	5	8	1	117.561	31.9995
肥西县	Feixixian	340123	13.79	100	8.33	25	-49.0071	9.99585	69.6614	12	8	3	1	117.017	31.7285
肥乡县	Feixiangxian	130428	14.29	100	9.09	0	-132.561	19.1746	321.723					114.822	36.5666
费县	Feixian	371325	16.67	50	0	0	-186.125	12.1842	255.102	8	8	0	0	117.975	35.2535
分宜县	Fenyixian	360521	16	33.33	8.33	14.29	221.121	6.28356	125.922	12	6	6	0	114.664	27.8444
汾西县	Fenxixian	142636	23.53	40	22.22	0	-190.49	14	96.1521	7	6	1	0	111.473	36.6369
汾阳市	Fenyangshi	142303	35.29	66.67	12.5	33.33	-180.064	14.2152	169.263	17	16	1	0	111.74	37.3113
丰城市	Fengchengshi	362202	11.43	14.29	9.52	14.29	411.04	6.92052	246.165	43	5	38	0	115.81	28.1113
丰都县	Fengdongxian	500230	23.08	33.33	10.53	40	61.6751	3.31902	86.8738	30	10	6	14	107.825	29.8868
丰南市	Fengnanshi	130282	16.67	100	13.33	0	-175.056	20.1029	158.155					118.164	39.4428
丰宁满族自治县	Fengningmanzuzizhixian	130826	3.7	12.5	0	0	0.664218	18.0897	17.7137	4	4	0	0	116.61	41.4157
丰润县	Fengrunxian	130221	9.52	0	12.5	0	-125.159	19.4539	180.042					118.068	39.807
丰顺县	Fengshunxian	441423	29.17	66.67	16.67	16.67	112.732	7.79357	75.4032	23	11	4	8	116.279	23.9119
丰县	Fengxian	320321	35.71	100	12.5	60	-217.514	12.8	411.197	5	0	0	5	116.603	34.6908
丰镇市	Fengzhenshi	152602	26.32	50	20	50	-30.3411	17.144	26.5052	16	11	4	1	113.295	40.5503
封开县	Fengkaixian	441225	62.5	85.71	30	85.71	-68.2711	7.20226	65.2216	28	13	6	9	111.711	23.5588
封丘县	Fengqiuxian	410727	61.54	100	65.22	0	-99.6034	12.4721	319.575	104	11	81	12	114.471	35.0373
凤城市	Fengchengshi	210682	46.88	25	59.09	0	-184.798	13.1625	29.3436	46	20	18	8	124.053	40.57
凤冈县	Fenggangxian	520327	25	44.44	14.29	22.22	97.2563	3.2794	87.1811	24	21	0	3	107.761	27.9251
凤凰县	Fenghuangxian	433123	8.82	9.09	7.14	11.11	-6.67334	2.90843	94.5046	16	2	5	9	109.507	28.0114
凤庆县	Fengqingxian	533522	25.53	13.04	26.67	55.56	22.4521	8.41995	63.2816	73	26	23	24	99.9175	24.6042
凤山县	Fengshanxian	452727	35.48	38.46	18.18	57.14	110.717	-0.280857	26.538	19	10	9	0	107.01	24.561
凤台县	Fengtaixian	340421	9.09	100	5.56	0	-2.57577	11.5966	106.45	8	7	0	1	116.568	32.788
凤县	Fengxian	610330	37.04	56.25	0	33.33	-195.477	9.1839	16.2605	23	20	3	0	106.755	33.9872
凤翔县	Fengxiangxian	610322	28.57	50	0	33.33	-127.687	10.4	191.315	12	12	0	0	107.424	34.5698
凤阳县	Fengyangxian	341126	9.09	50	3.7	25	-9.25672	11.1739	169.946	5	4	0	1	117.592	32.7897
奉化市	Fenghuashi	330283	35	75	23.08	33.33	121.685	13.4	170.326	36	26	3	7	121.366	29.6142
奉节县	Fengjiexian	500236	20.59	23.08	11.76	50	-83.9643	3.25361	86.5281	42	22	2	18	109.343	30.9568
奉贤县	Fengxianxian	310226	54.55	75	60	0	191.403	9.18525	512.438	35	3	31	1	121.55	30.916
奉新县	Fengxinxian	362226	17.14	27.27	11.76	14.29	400.311	6.84731	102.091	46	18	28	0	115.168	28.7116
佛冈县	Fogangxian	441821	34.62	57.14	23.08	33.33	64.7062	6.80708	112.008	25	12	5	8	113.555	23.8791
佛坪县	Fopingxian	610730	28.89	47.62	15	0	-146.387	7.81468	6.46271	123	62	26	35	107.92	33.5411
佛山市市辖区	Foshanshishixiaqu	440601	68.18	100	40	83.33	-13.8753	5.83089	1777.18	47	19	11	17	113.105	23.0273
扶风县	Fufengxian	610324	31.82	66.67	0	33.33	-128.185	10.1624	327.914	1	1	0	0	107.913	34.4043
扶沟县	Fugouxian	412721	0		0	0	-25.6591	11.7966	266.353	1	0	0	1	114.422	34.0987
扶绥县	Fusuixian	452128	25	16.67	12.5	62.5	57.7688	3.04734	61.8855	32	15	7	10	107.823	22.522
扶余县	Fuyuxian	220724	9.52	50	5.88	0	-21.7921	21.8318	145.801	14	10	3	1	125.432	45.1525
浮山县	Fushanxian	142629	13.33	25	12.5	0	-121.226	16.8263	45.5283	4	4	0	0	111.899	35.9495
涪陵区	Fulingqu	500102	30.95	41.18	9.52	100	126.403	4.3706	113.957	47	26	6	15	107.329	29.6616
福安市	Fuanshi	352202	40	100	50	28.57	28.7955	11.0488	194.753	34	9	1	24	119.646	27.0545
福鼎市	Fudingshi	352203	45.45	100	66.67	28.57	73.4004	3.26671	195.475	35	11	3	21	120.187	27.2212
福贡县	Fugongxian	533323	36.84	17.86	42.86	87.5	43.9606	0.618481	10.881	119	96	13	10	98.8627	26.9937
福海县	Fuhaixian	654323	24	17.65	27.27		53.4501	4.98506	2.14078	140	47	91	2	88.0408	46.358
福清市	Fuqingshi	350181	63.16	100	66.67	28.57	197.057	-2	519.053	112	55	11	46	119.363	25.6366
福泉市	Fuquanshi	522702	22.22	37.5	18.18	12.5	114.053	2.41804	104.775	22	21	1	0	107.481	26.7751
福州市市辖区	Fuzhoushishixiaqu	350101	76.92	100	93.33	28.57	112.811	8.85028	1555.88	271	55	163	53	119.347	26.1447
抚宁县	Funingxian	130323	28.57	100	27.78	0	-115.465	15.8	122.911	4	0	4	0	119.386	40.007
抚顺市市辖区	Fushunshishixiaqu	210401	32	20	38.89	0	-83.993	16.7984	1940.09	22	2	15	5	123.903	41.8652
抚顺县	Fushunxian	210421	26.09	0	37.5	0	-103.716	20.2082	-137.229	1	1	0	0	124.11	41.7454
抚松县	Fusongxian	220621	28.57	31.25	28.95	0	-83.2114	15.7705	42.9404	205	42	152	11	127.612	42.2705
抚远县	Fuyuanxian	230833	30.77	45.45	28.21	0	-59.5551	17.4351	12.1364	54	31	23	0	134.276	47.9111
府谷县	Fuguxian	612723	16.67	33.33	12.5	33.33	-47.2388	18.7016	35.1849	5	4	1	0	110.856	39.1802
阜城县	Fuchengxian	131128	25	100	23.08	0	-205.327	9.52184	158.954					116.31	37.9027
阜康市	Fukangshi	652302	31.11	21.43	35.48		66.5954	9.04138	15.1831	145	53	86	6	88.2859	44.4258
阜南县	Funanxian	341225	13.04	100	5.56	25	43.0958	12.8	291.372	6	4	0	2	115.639	32.6526
阜宁县	Funingxian	320923	26.92	100	15	60	-174.636	12.4	427.531	1	0	1	0	119.693	33.7091
阜平县	Fupingxian	130624	4	0	5.88	0	-95.5767	25.1099	30.3677					114.153	38.8886
阜新蒙古族自治县	Fuxinmengguzuzizhixian	210921	17.39	0	23.53	0	-86.5159	16.7492	47.8524	11	2	7	2	121.677	42.1587
阜新市市辖区	Fuxinshishixiaqu	210901	43.75	40	48	0	-97.1844	17.9579	1542.6	175	20	147	8	121.707	42.0157
阜阳市	Fuyangshi	341200	15	100	6.67	25	38.0225	11.9877	358.169	10	10	0	0	115.821	32.9535
阜阳市市辖区	Fuyangshishixiaqu	341201	15	100	6.67	25	47	12.8	358.169	6	5	0	1	115.844	32.9161
富川瑶族自治县	Fuchuanyaozuzizhixian	452428	34.38	50	7.69	57.14	129.754	3.83056	79.2033	39	22	16	1	111.297	24.8893
富锦市	Fujinshi	230882	16.22	0	20.69	0	-62.5887	16.1246	36.3329	16	12	4	0	132.52	47.1625
富民县	Fuminxian	530124	20	7.14	11.11	66.67	95.5716	5.2	94.6748	19	14	5	0	102.58	25.3615
富宁县	Funingxian	532628	17.07	21.05	15.38	11.11	98.7361	2.10923	50.6679	38	20	12	6	105.742	23.7085
富平县	Fupingxian	610528	35.71	100	0	33.33	-88.8317	13.1258	367.656					109.221	34.8755
富顺县	Fushunxian	510322	50	100	25	42.86	-162.563	3.83427	108.232	6	2	1	3	105.013	29.1474
富县	Fuxian	610628	25	14.29	30	33.33	-127.425	8.79433	22.7074	22	19	3	0	109.04	36.0115
富阳市	Fuyangshi	330183	41.86	60	31.82	33.33	211.952	11.6419	186.389	52	39	8	5	119.835	29.9956
富裕县	Fuyuxian	230227	23.4	14.29	26.32	0	11.5042	27.3297	55.4978	13	5	8	0	124.558	47.6568
富源县	Fuyuanxian	530325	22.86	0	7.14	87.5	-157.723	-0.390827	133.928	16	13	3	0	104.357	25.4658
富蕴县	Fuyunxian	654322	24.59	26.32	23.81		80.3423	10.8005	1.98968	175	65	106	4	89.4143	46.5072
伽师县	Gashixian	653129	23.08	28.57	21.05		12.7568	13.8129	44.26	23	11	12	0	77.2609	39.602
噶尔县	Gadongxian	542523	11.76	0	28.57		6.64984	13.0572	-0.252273	35	17	17	1	80.2681	32.0623
改则县	Gaizexian	542526	0	0	0		48.3665	20.0736	-0.792273	25	9	15	1	83.8585	33.4784
盖州市	Gaizhoushi	210881	51.52	25	59.26	0	-160.315	16.6971	90.9634	57	17	20	20	122.446	40.2278
甘德县	Gandexian	632623	53.85	64.71	33.33		-45.2057	-2.20746	2.21348	48	43	5	0	100.145	34.0221
甘谷县	Ganguxian	620523	9.38	10	5.56	25	-140.865	9.56878	276.124	3	1	1	1	105.266	34.8056
甘洛县	Ganluoxian	513435	63.33	91.67	45.45	42.86	64.3224	1.57765	55.1031	63	12	40	11	102.755	28.9679
甘南县	Gannanxian	230225	20.45	16.67	22.22	0	30.7029	23.1091	53.3527	13	10	3	0	123.829	48.001
甘泉县	Ganquanxian	610627	23.53	28.57	14.29	33.33	-152.872	10.9747	25.0214	13	11	2	0	109.175	36.3475
甘孜县	Ganzixian	513328	75	95.45	45.45	57.14	15.7887	4.69426	2.58704	78	45	16	17	99.7574	32.0217
赣县	Ganxian	360721	22.58	38.46	9.09	14.29	22.3459	7.28891	49.5876	46	45	1	0	115.057	25.8949
赣榆县	Ganyuxian	320721	35	50	23.08	60	-121.334	14.643	397.517	4	3	0	1	119.028	34.8884
赣州市	Ganzhoushi	360700	18.52	14.29	23.08	14.29	43.4825	10.0626	895.867	14	5	4	5	114.917	25.8404
刚察县	Gangchaxian	632224	51.61	35.71	64.71		6.4772	18.2248	2.37642	82	27	52	3	99.899	37.5815
岗巴县	Gangbaxian	542338	31.82	30	33.33		2.95482	23.845	1.30773	10	8	2	0	88.5732	28.3231
皋兰县	Gaolanxian	620122	18.18	33.33	8.7	50	36.1229	7.9605	-12.8782	8	4	4	0	103.88	36.3909
高安市	Gaoanshi	362204	8.82	11.11	5.56	14.29	355.318	7.19995	189.008	29	16	13	0	115.291	28.3643
高碑店市	Gaobeidianshi	130684	25	100	23.08	0	-107	18.8862	393.534	1	0	1	0	116.034	39.2591
高淳县	Gaochunxian	320125	55.56	83.33	16.67	66.67	34.4601	9.78174	154.678	2	0	1	1	118.962	31.332
高陵县	Gaolingxian	610126	18.75	100	0	33.33	-98.4528	12.6266	446.548					109.061	34.5172
高密市	Gaomishi	370785	11.11	0	16.67	0	-203.498	16.6065	198.025	1	0	1	0	119.694	36.3812
高明市	Gaomingshi	440684	30.43	66.67	9.09	33.33	-64.2825	7.60426	185.679	22	11	3	8	112.671	22.8197
高平市	Gaopingshi	140581	37.5	25	33.33	66.67	-127.01	18.7399	224.935	7	6	0	1	112.926	35.8042
高青县	Gaoqingxian	370322	0	0	0	0	-180.17	15.5234	104.128					117.834	37.1668
高台县	Gaotaixian	622225	34.29	58.33	5.26	100	14.4358	13.8468	-108.893	22	21	1	0	99.6062	39.5435
高唐县	Gaotangxian	371526	20	100	0	0	-178.136	5.23162	195.92					116.248	36.8305
高县	Gaoxian	511525	44.83	90	8.33	42.86	-111.82	-0.400009	154.632	18	9	0	9	104.579	28.4551
高阳县	Gaoyangxian	130628	20	100	16.67	0	-164	16.6	252.722					115.828	38.6681
高要市	Gaoyaoshi	441283	71.43	85.71	57.14	85.71	-129.055	8.16553	56.4905	119	31	68	20	112.481	23.106
高邑县	Gaoyixian	130127	20	100	16.67	0	-121.066	22.8	501.573	1	0	1	0	114.605	37.6137
高邮市	Gaoyoushi	321084	43.75	100	30	60	-76.3143	9.29386	85.849	8	0	2	6	119.491	32.8314
高州市	Gaozhoushi	440981	39.13	66.67	18.18	50	-75.7407	7.52253	150.41	26	12	4	10	110.967	22.0315
藁城市	Gaochengshi	130182	20	100	16.67	0	-126.98	24.594	472.809					114.803	38.0452
革吉县	Gejixian	542525	5.88	8.33	0		23.5398	17.2459	-0.712272	19	6	12	1	82.0095	32.1364
格尔木市	Gedongmushi	632801	29.63	11.76	60		65.4158	17.8093	0.276366	76	48	26	2	92.7012	35.5658
个旧市	Gejiushi	532501	42.86	13.64	71.88	11.11	105.076	-1.8	187.943	171	57	79	35	103.139	23.3121
耿马傣族佤族自治县	Gengmadaizuwazuzizhixian	533527	26.79	8	34.78	62.5	35.8659	7.66228	66.3443	101	43	57	1	99.4236	23.6396
工布江达县	Gongbujiangdaxian	542622	22.73	9.09	33.33	100	-38.7541	32.4212	0.957727	28	10	17	1	93.2282	30.0199
公安县	Gonganxian	421022	10.81	25	7.14	20	81.1987	9.72244	238.791	2	2	0	0	112.144	29.9531
公主岭市	Gongzhulingshi	220381	47.62	100	50	0	-42.1722	19.5166	113.068	33	11	21	1	124.672	43.7828
恭城瑶族自治县	Gongchengyaozuzizhixian	450332	22.5	43.75	11.76	0	58.0225	4.16001	56.8738	52	41	11	0	110.894	24.9456
巩留县	Gongliuxian	654124	17.02	36.36	11.11		100.87	10.3399	30.4139	151	45	98	8	82.4356	43.2975
巩义市	Gongyishi	410181	0		0	0	-91.2595	15.6719	380.03	1	0	0	1	113.028	34.6957
珙县	Gongxian	511526	54.17	87.5	33.33	42.86	-71.0221	-0.228644	215.362	10	4	3	3	104.796	28.1921
共和县	Gonghexian	632521	55.17	41.67	64.71		-16.5292	14.7236	5.11749	119	44	66	9	100.056	36.4414
贡嘎县	Gonggaxian	542223	38.1	16.67	46.67		-7.25402	41.6907	18.5777	8	3	5	0	90.9391	29.217
贡觉县	Gongjuexian	542123	26.83	25	29.41		-43.3222	13.564	5.34545	23	10	13	0	98.4935	30.738
贡山独龙族怒族自治县	Gongshandonglongzunuzuzizhixian	533324	32.81	18.18	34.78	87.5	-16.0847	-4.90816	4.05727	270	109	134	27	98.5043	27.8903
沽源县	Guyuanxian	130724	7.5	50	0	0	4.40522	23.4899	20.5299	8	7	1	0	115.618	41.5708
古交市	Gujiaoshi	140181	50	71.43	30	66.67	-127.016	15.1081	-106.895	11	9	2	0	112.092	37.9004
古浪县	Gulangxian	622323	22.86	16.67	10.53	100	40.377	5.06019	70.5988	2	2	0	0	103.33	37.5248
古蔺县	Gulinxian	510525	20.59	13.33	16.67	42.86	17.625	3.58097	77.5325	65	21	6	38	105.927	27.9792
古田县	Gutianxian	352227	33.33	100	66.67	0	120.76	14.2492	90.0198	27	15	9	3	118.867	26.6144
古县	Guxian	142627	14.29	33.33	12.5	0	-134.963	15.3588	44.736	1	1	0	0	111.997	36.3049
古丈县	Guzhangxian	433126	12.12	10	7.69	20	-15.0439	5.10474	37.2802	8	2	5	1	109.995	28.6003
谷城县	Guchengxian	420625	13.04	40	0	25	-45.1562	5.44015	96.9192	2	2	0	0	111.483	32.173
固安县	Guanxian	131022	14.29	100	9.09	0	-106.29	17.8	259.334	5	5	0	0	116.275	39.3466
固始县	Gushixian	411525	14.29	0	7.14	40	6.39081	13.4248	187.742	5	1	0	4	115.696	32.1322
固阳县	Guyangxian	150222	38.89	100	9.09	50	3.63658	25.8597	16.0889					110.154	41.0946
固原县	Guyuanxian	642221	18.75	33.33	9.09	100	-76.5767	11.0873	2.96743	72	45	20	7	106.246	36.1544
固镇县	Guzhenxian	340323	9.09	100	5.56	0	-15.1581	10.2	275.837	4	4	0	0	117.343	33.2675
故城县	Guchengxian	131126	25	100	23.08	0	-183.92	13.2719	310.549					115.97	37.349
关岭布依族苗族自治县	Guanlingbuyizumiaozuzizhixian	522528	27.59	50	15.38	30	53.6162	4.40762	90.1029	44	22	1	21	105.556	25.8602
馆陶县	Guantaoxian	130433	14.29	100	9.09	0	-142.259	10	32.1					115.286	36.6095
冠县	Guanxian	371525	20	100	0	0	-150.347	10	277.394					115.529	36.5291
灌南县	Guannanxian	320724	38.89	100	25	60	-126.472	15.782	479.792	2	0	1	1	119.437	34.1715
灌阳县	Guanyangxian	450327	25.64	35.71	27.78	0	-60.7652	4.65293	51.5264	207	53	93	61	111.063	25.4532
灌云县	Guanyunxian	320723	36.84	100	23.08	60	-122.62	15.8	356.152	3	1	2	0	119.381	34.4005
光山县	Guangshanxian	411522	18.18	0	6.67	60	22.5804	13.0383	99.9986	1	0	0	1	114.829	31.9376
光泽县	Guangzexian	350723	70	87.5	75	50	329.339	3.8	34.8397	303	70	136	97	117.343	27.6532
广安市	Guanganshi	511600	38.46	100	20	42.86	36.1296	3.18791	312.823	8	3	1	4	106.751	30.5887
广昌县	Guangchangxian	362532	11.43	18.18	5.88	14.29	253.67	2.40001	71.608	7	6	1	0	116.352	26.7574
广德县	Guangdexian	342523	44	50	25	57.14	136.969	11.8456	113.279	61	39	1	21	119.356	30.8912
广丰县	Guangfengxian	362322	12.9	27.27	0	14.29	298.021	10.2	265.008	12	11	1	0	118.264	28.3632
广汉市	Guanghanshi	510681	46.15	100	25	42.86	-246.479	4.12366	449.722	6	2	0	4	104.288	31.0027
广河县	Guanghexian	622924	26.92	25	0	75	-50.7212	8.6	348.572	3	2	0	1	103.613	35.4692
广灵县	Guanglingxian	140223	41.18	75	22.22	50	-26.177	25.5044	51.1074	11	7	1	3	114.146	39.7648
广南县	Guangnanxian	532627	20.51	21.05	25	12.5	23.7165	0.813586	51.0391	19	15	4	0	104.997	23.9663
广宁县	Guangningxian	441223	59.09	83.33	22.22	85.71	-137.367	8.39999	42.9108	23	11	4	8	112.432	23.6732
广平县	Guangpingxian	130432	14.29	100	9.09	0	-142.114	14.211	355.2					115.001	36.498
广饶县	Guangraoxian	370523	33.33	100	33.33	0	-167.346	17.6	253.644	2	0	2	0	118.521	37.1435
广水市	Guangshuishi	420983	6.25	50	0	0	72.1643	13.3932	-2.04117	1	1	0	0	113.801	31.6779
广元市市辖区	Guangyuanshishixiaqu	510801	70.37	100	50	42.86	-261.167	2.64023	95.8017	51	23	5	23	105.803	32.417
广州市市辖区	Guangzhoushishixiaqu	440101	71.43	100	56.25	83.33	-14.3689	6.60001	4595.1	118	40	31	47	113.365	23.2317
广宗县	Guangzongxian	130531	10	0	16.67	0	-147.683	13.9781	290.276					115.186	37.0769
贵池市	Guichishi	342901	18.75	25	10	50	356.048	14.6	88.0606	67	48	4	15	117.496	30.5089
贵德县	Guidexian	632523	68.18	81.82	54.55		-23.455	6.87059	17.2423	46	34	7	5	101.465	35.9778
贵定县	Guidingxian	522723	22.22	9.09	31.25	22.22	114.177	2.40015	80.388	119	48	29	42	107.195	26.4294
贵港市	Guigangshi	450800	35	50	0	57.14	5.49703	4.586	224.756	19	8	10	1	109.568	23.0944
贵南县	Guinanxian	632525	54.55	54.55	54.55		-34.2813	2.58281	7.38406	68	33	29	6	100.894	35.6962
贵溪市	Guixishi	360681	21.21	36.36	7.14	25	450.936	6.32421	124.3	19	6	1	12	117.184	28.1902
贵阳市市辖区	Guiyangshishixiaqu	520101	29.41	50	27.78	12.5	110.672	2.79447	779.918	132	60	38	34	106.727	26.5723
桂东县	Guidongxian	431027	19.05	31.58	7.14	11.11	184.495	7.66354	58.6649	59	53	2	4	113.894	25.9813
桂林市市辖区	Guilinshishixiaqu	450301	17.86	44.44	8.33	0	266	3.60001	1156.99	143	43	27	73	110.323	25.1763
桂平市	Guipingshi	450881	41.38	60	10	55.56	-20.4966	5.61521	176.423	61	24	15	22	110.074	23.3307
桂阳县	Guiyangxian	431021	6.25	11.11	0	11.11	128.733	6.28406	127.094	11	8	0	3	112.594	25.8904
哈巴河县	Habahexian	654324	27.27	17.65	33.33		88.8565	27.3921	7.14655	110	52	55	3	86.4116	48.325
哈尔滨市市辖区	Hadongbinshishixiaqu	230101	52.08	28.57	58.97	0	-40.3002	15	1407.74	135	31	92	12	126.566	45.7141
哈密市	Hamishi	652201	43.9	40	46.15		13.7104	19.1516	4.26396	168	46	114	8	93.4624	42.3312
海安县	Haianxian	320621	35.71	100	12.5	60	-92.5113	14.2	253.56	8	5	0	3	120.462	32.5468
海城市	Haichengshi	210381	21.43	0	37.5	0	-126.265	15.5152	210.208	2	0	0	2	122.778	40.8317
海丰县	Haifengxian	441521	26.47	57.14	14.29	33.33	257.31	2.90229	170.37	40	14	17	9	115.271	22.9679
海口市	Haikoushi	460100	27.78	100	8.33	50	83.4627	9.06176	3385.22	1	1	0	0	110.254	20.0088
海拉尔市	Hailadongshi	152101	41.67	84.62	31.11	0	56.6288	18.9529	159.978	233	54	174	5	119.985	49.2526
海林市	Hailinshi	231083	14.63	18.75	13.04	0	-79.2156	13.3835	30.7242	26	21	5	0	129.203	44.8879
海伦市	Hailunshi	232304	11.11	0	18.18	0	-31.4481	19.1396	67.9016					126.881	47.4382
海门市	Haimenshi	320684	33.33	50	18.18	60	99.1961	9.08869	215.369	3	1	1	1	121.309	31.9684
海宁市	Hainingshi	330481	38.71	100	31.82	33.33	145.018	13.2	441.374	29	25	2	2	120.59	30.4496
海西蒙古族藏族自治州	Haiximengguzucangzuzizhizhou	632800	64.29	68.42	55.56		17.3959	23.7427	-8.01163	72	42	29	1	93.4804	38.2223
海兴县	Haixingxian	130924	45	100	47.06	0	-238.499	15.3899	136.92	1	0	1	0	117.549	38.1309
海盐县	Haiyanxian	330424	40	100	33.33	33.33	150.76	13.0271	374.096	23	23	0	0	120.87	30.5216
海晏县	Haiyanxian	632223	61.29	53.85	66.67		-26.07	16.6562	4.16303	72	37	33	2	100.755	37.061
海阳市	Haiyangshi	370687	54.55	100	62.5	0	-240.481	16.1891	107.096	1	1	0	0	121.101	36.8569
海原县	Haiyuanxian	642222	55.56	25	75	100	-31.8533	11.984	61.9906	47	30	13	4	105.667	36.6013
邗江县	Hanjiangxian	321027	50	100	37.5	60	-32.7388	9	103.138	5	1	0	4	119.445	32.4239
邯郸市市辖区	Handanshishixiaqu	130401	6.67	100	0	0	-127.041	19.2	2370.8	3	1	2	0	114.253	36.4963
邯郸县	Handanxian	130421	14.29	100	9.09	0	-134.577	19.2	412.37	5	2	3	0	114.495	36.6129
含山县	Hanshanxian	342625	14.29	50	6.67	25	0.052962	11.2875	149.67	8	8	0	0	118.04	31.6557
韩城市	Hanchengshi	610581	25.81	80	13.04	33.33	-113.712	18.4	156.701	10	8	2	0	110.387	35.5719
汉川市	Hanchuanshi	420984	3.7	100	0	0	137.079	12.6	335.098	2	1	0	1	113.671	30.6237
汉寿县	Hanshouxian	430722	9.52	12.5	8.7	11.11	218.962	4.68235	137.53	14	7	6	1	112.037	28.8649
汉阳区	Hanyangqu	420105	4.08	100	0	25	147.812	12.3789	124.533	3	1	2	0	113.952	30.4447
汉阴县	Hanyinxian	612422	25.64	25	25	33.33	-129.548	10.7263	57.4641	29	22	6	1	108.484	32.9025
汉源县	Hanyuanxian	513124	60	86.67	44.44	42.86	6.17221	1.6	76.0749	69	31	12	26	102.613	29.426
汉中市	Hanzhongshi	610700	31.11	53.85	24.14	0	-244.221	7.38549	773.602	40	27	10	3	107.035	33.1816
行唐县	Xingtangxian	130125	11.76	0	16.67	0	-112.749	25.8	185.336					114.443	38.5362
杭锦后旗	Hangjinhouqi	152827	16.13	33.33	11.54	50	16.5486	20.349	105.725	6	5	1	0	107.022	40.8878
杭锦旗	Hangjinqi	152726	45	100	27.59	50	-5.01681	22.0839	3.96952	91	31	50	10	108.197	40.2067
杭州市市辖区	Hangzhoushishixiaqu	330101	58.82	90.91	50	50	140.077	13.2172	3751.04	160	60	55	45	120.12	30.2347
合川市	Hechuanshi	500382	17.86	25	0	100	50.4619	3.26197	224.541	17	1	9	7	106.307	30.1144
合肥市市辖区	Hefeishishixiaqu	340101	21.43	100	11.11	25	-48	8.60001	2853.93	21	7	4	10	117.266	31.8344
合江县	Hejiangxian	510522	55	100	50	42.86	1.83586	2.5403	89.5019	58	7	11	40	105.923	28.747
合浦县	Hepuxian	450521	47.22	50	40.91	62.5	146.997	6.30155	237.663	89	18	69	2	109.345	21.6995
合山市	Heshanshi	452201	4.76	16.67	0	0	18.6714	5.14041	288.164	12	8	4	0	108.93	23.8043
合水县	Heshuixian	622824	30	25	0	100	-116.634	7.16855	45.8058	27	0	12	15	108.307	36.0104
合阳县	Heyangxian	610524	55.17	100	50	33.33	-89.9818	18.2918	177.384	25	8	17	0	110.183	35.2068
和布克赛尔蒙古自治县	Hebukesaidongmengguzizhixian	654226	20.59	18.18	21.74		1.73184	21.6708	1.63284	42	20	22	0	86.2111	46.2446
和静县	Hejingxian	652827	31.48	29.41	32.43		57.4205	16.6276	4.04824	191	49	136	6	85.2043	42.7917
和林格尔县	Helingedongxian	150123	45.83	85.71	26.67	50	-22.8102	15.8193	23.1857	11	8	3	0	111.886	40.3248
和龙市	Helongshi	222406	31.03	36.36	31.25	0	-9.24752	11.1714	15.791	82	4	75	3	128.897	42.4567
和平县	Hepingxian	441624	66.67	100	25	83.33	84.5656	10.1714	65.8445	43	20	6	17	115	24.445
和顺县	Heshunxian	142423	36.84	60	27.27	33.33	-199.29	16	24.549	36	25	8	3	113.463	37.3396
和硕县	Heshuoxian	652828	24.44	20	26.67		38.2279	13.9756	-53.3696	62	26	36	0	87.5819	42.126
和田县	Hetianxian	653221	25.53	29.41	23.33		2.11	12.0945	-42.8119	85	30	49	6	79.3739	35.6913
和县	Hexian	342626	14.29	50	6.67	25	12.6476	12.5587	92.1614	16	15	0	1	118.282	31.7104
和政县	Hezhengxian	622925	32.14	33.33	0	75	-15.5063	8.6	141.419	25	20	2	3	103.287	35.3386
河池市	Hechishi	452701	29.63	36.36	0	57.14	83.8102	1.54217	71.2077	44	35	7	2	107.86	24.6556
河间市	Hejianshi	130984	35.29	100	35.71	0	-182.84	12.574	324.11					116.259	38.4786
河津市	Hejinshi	142703	26.32	75	8.33	33.33	-114.321	18.4	381.028	23	11	1	11	110.697	35.6265
河口瑶族自治县	Hekouyaozuzizhixian	532532	22.22	8.7	38.1	20	106.084	-5.60078	58.2516	335	103	116	116	103.818	22.7847
河南蒙古族自治县	Henanmengguzuzizhixian	632324	73.08	71.43	75		-54.9256	0.226263	3.08505	68	36	29	3	101.558	34.5089
河曲县	Hequxian	142232	37.5	80	25	0	-39.4711	14.7856	47.6065	6	4	1	1	111.344	39.1977
河源市市辖区	Heyuanshishixiaqu	441601	29.03	44.44	25	16.67	134.565	8.40308	-15.5282	90	21	43	26	114.798	23.9089
菏泽市	Hezeshi	372901	16.67	50	0	0	-157.015	8.6	480.703	3	3	0	0	115.457	35.2819
贺兰县	Helanxian	640122	13.04	45.45	2.94	0	-27.8155	17.3701	60.3837	32	22	4	6	106.246	38.6793
贺州市	Hezhoushi	452402	34.38	45.45	15.38	50	21.8415	3.91761	87.9013	84	34	27	23	111.673	24.3044
赫章县	Hezhangxian	522428	21.43	33.33	15.38	22.22	-30.3129	1.1628	117.543	43	31	7	5	104.632	27.1323
鹤壁市市辖区	Hebishishixiaqu	410601	0		0	0	-126.562	13.3392	822.645	4	0	0	4	114.154	35.9035
鹤峰县	Hefengxian	422828	16.22	7.14	13.33	37.5	8.15574	4.98991	39.2233	7	3	4	0	110.189	29.9152
鹤岗市市辖区	Hegangshishixiaqu	230401	12.5	14.29	13.04	0	-80.1248	19.6681	133.713	5	1	4	0	130.113	47.6162
鹤庆县	Heqingxian	532932	41.67	14.29	50	66.67	36.2612	3.58261	93.5181	172	56	101	15	100.275	26.333
鹤山市	Heshanshi	440784	50	100	18.18	66.67	-54.4859	7.44511	190.439	23	11	4	8	112.789	22.6725
黑河市	Heiheshi	231100	31.91	8.33	42.42	0	-19.553	15.4272	10.3542	71	23	47	1	126.747	50.2026
黑山县	Heishanxian	210726	18.18	0	25	0	-54.1893	14.7741	65.9514	7	4	3	0	122.25	41.7879
黑水县	Heishuixian	513228	62.79	88.24	42.11	57.14	-95.9093	6.01823	7.0774	79	50	15	14	103.048	32.1652
横峰县	Hengfengxian	362325	16.13	33.33	0	14.29	463.782	7	151.042	2	2	0	0	117.628	28.5115
横山县	Hengshanxian	612724	25	33.33	20	33.33	-115.282	12.4315	42.6579	29	21	7	1	109.453	37.846
横县	Hengxian	452122	33.33	25	21.43	62.5	17.3294	4.61784	126.128	17	8	3	6	109.158	22.7719
衡东县	Hengdongxian	430424	7.41	14.29	0	11.11	194.658	6.56415	122.256	1	1	0	0	113.015	27.0812
衡南县	Hengnanxian	430422	21.88	14.29	31.25	11.11	161.507	6	162.104	8	1	7	0	112.629	26.7596
衡山县	Hengshanxian	430423	31.43	37.5	31.25	27.27	155.65	4.41303	155.196	127	18	47	62	112.705	27.2848
衡水市	Hengshuishi	131100	68.52	100	70.59	0	-184.022	15.6	440.949	282	3	279	0	115.657	37.7152
衡阳市市辖区	Hengyangshishixiaqu	430401	7.14	12.5	0	11.11	126.536	4.89414	339.231	9	1	0	8	112.402	27.085
红安县	Honganxian	421122	5	100	0	0	53.5632	13.1513	165.401	2	1	1	0	114.616	31.2869
红河县	Honghexian	532529	14.63	14.29	18.18	11.11	204.947	-0.263495	102.39	67	53	10	4	102.232	23.2491
红原县	Hongyuanxian	513233	68.75	89.47	54.55	57.14	-50.0651	4.33512	1.51858	75	26	30	19	102.632	32.7258
洪洞县	Hongdongxian	142625	22.22	25	27.27	0	-140.49	14	277.114	10	8	1	1	111.646	36.3206
洪湖市	Honghushi	421083	5.26	25	2.08	20	193.945	10.8802	212.718	6	1	4	1	113.524	29.9909
洪江市	Hongjiangshi	431281	11.76	10	13.33	11.11	12.938	2.72761	191.82	6	1	3	2	110.074	27.2377
洪雅县	Hongyaxian	513824	44	27.78	56	42.86	-189.121	-3.79952	63.0959	424	84	259	81	103.169	29.6888
洪泽县	Hongzexian	320829	40	100	22.22	60	-30.4628	11.7028	82.0621	1	0	1	0	118.819	33.2277
侯马市	Houmashi	142602	20	33.33	11.11	33.33	-106	17.2	788.926	14	9	1	4	111.358	35.6195
呼和浩特市市辖区	Huhehaoteshishixiaqu	150101	32.35	40	27.27	50	-9.74459	17.5177	610.94	123	23	85	15	111.837	40.8411
呼兰县	Hulanxian	230121	30.3	28.57	33.33	0	-26.9813	18.0095	129.466	5	2	3	0	126.737	46.1074
呼玛县	Humaxian	232721	12	0	16.67	0	-13.0227	10.9481	4.6095	62	45	13	4	124.898	51.8002
呼图壁县	Hutubixian	652323	30.95	28.57	32.14		51.9652	21.0968	20.2995	39	26	11	2	86.7154	44.3465
壶关县	Huguanxian	140427	43.75	33.33	40	66.67	-118.902	19.699	122.779	6	4	1	1	113.358	35.9852
葫芦岛市市辖区	Huludaoshishixiaqu	211401	6.9	0	8.7	0	-63.6246	16.6945	201.891	20	8	8	4	120.689	40.9166
湖口县	Hukouxian	360429	18	54.55	6.25	14.29	509	12.4	207.987	18	6	4	8	116.278	29.6645
湖州市市辖区	Huzhoushishixiaqu	330501	22.22	42.86	0	42.86	151.074	13.3171	289.265	55	36	0	19	120.18	30.7843
虎林市	Hulinshi	230381	20.83	7.69	27.27	0	3.89269	12.9891	29.6798	46	28	18	0	133.103	45.986
互助土族自治县	Huzhutuzuzizhixian	632126	40	40	40		-6.45572	12.0305	69.6904	33	21	8	4	102.143	36.8449
户县	Huxian	610125	33.33	37.5	31.25	33.33	-106.058	8.50676	280.823	29	15	12	2	108.582	34.003
花都市	Huadongshi	440182	60	83.33	46.15	66.67	31.2142	9.28425	185.855	45	26	9	10	114.037	24.683
花垣县	Huayuanxian	433124	15.15	20	14.29	11.11	-32.411	5.20001	102.633	9	4	4	1	109.427	28.4275
华安县	Huaanxian	350629	25	100	0	0	179.7	5.94967	71.9161	16	8	1	7	117.532	24.9138
华池县	Huachixian	622823	40.91	20	30.77	100	-122.878	9.20203	26.4269	48	3	36	9	108.023	36.4382
华宁县	Huaningxian	530424	18.75	7.69	0	55.56	57.2808	0.0927078	71.5197	15	13	2	0	102.987	24.2823
华坪县	Huapingxian	533223	32.5	6.25	33.33	77.78	61.0138	3.6	27.3663	15	13	2	0	101.245	26.6462
华容县	Huarongxian	430623	9.68	25	6.67	11.11	210.031	9.79398	167.411	17	1	15	1	112.649	29.4859
华亭县	Huatingxian	622725	24	12.5	15.38	75	-120.86	10.8	49.0871	23	2	5	16	106.601	35.2005
华县	Huaxian	610521	31.58	66.67	10	33.33	-120.612	13.8072	155.953	13	11	2	0	109.799	34.4101
华阴市	Huayinshi	610582	27.27	57.14	8.33	33.33	-94.3638	14.0587	156.304	19	8	6	5	110.041	34.5332
华蓥市	Huayinshi	511681	52.94	100	42.86	42.86	92	3.2	372.76	58	31	24	3	106.742	30.3162
滑县	Huaxian	410526	0		0	0	-132.455	13	290.504	2	0	0	2	114.661	35.4701
化德县	Huadexian	152625	22.22	50	14.29	50	-11.8124	22.4408	24.6306	2	2	0	0	114.15	41.9657
化隆回族自治县	Hualonghuizuzizhixian	632127	53.85	50	55.56		-25.6807	11.2199	42.2098	20	10	5	5	102.232	36.0676
化州市	Huazhoushi	440982	52.38	83.33	22.22	66.67	81.3596	7.15412	229.292	25	12	4	9	110.531	21.8448
桦川县	Huachuanxian	230826	14.29	14.29	15.38	0	-37.5751	18.5575	20.301	3	1	2	0	130.859	46.9356
桦甸市	Huadianshi	220282	19.51	30	17.24	0	-66.9252	16.0978	45.7563	17	5	10	2	127.025	43.0476
桦南县	Huananxian	230822	7.89	10	7.69	0	-48.4344	15.6425	64.7754	15	12	3	0	130.621	46.2993
怀安县	Huaianxian	130728	7.69	28.57	0	0	-11.2703	25	27.4755	8	7	1	0	114.489	40.5509
怀化市	Huaihuashi	431200	9.38	10	7.69	11.11	22.802	2.53533	79.685	8	1	4	3	110.088	27.5449
怀集县	Huaijixian	441224	59.38	80	33.33	85.71	-134.654	6.75249	113.428	131	33	72	26	112.167	23.9698
怀来县	Huailaixian	130730	32.35	25	34.78	33.33	-2.78541	23.8	72.5045	87	32	40	15	115.621	40.3409
怀宁县	Huainingxian	340822	22.22	66.67	10.53	40	347.209	17.6898	64.3199	6	5	1	0	116.795	30.5766
怀仁县	Huairenxian	140624	27.78	75	18.18	0	-29.9534	19.4442	143.104	10	10	0	0	113.101	39.7846
怀柔县	Huairouxian	110227	17.78	14.29	19.44	0	-5.74554	18.9893	75.8842	137	13	123	1	116.579	40.6294
怀远县	Huaiyuanxian	340321	8.7	100	5.26	0	-14.2641	10.7308	242.276	4	4	0	0	117.032	33.0323
淮安市	Huaianshi	320882	33.33	100	11.11	60	-103.516	12.3986	281.722	3	0	0	3	119.281	33.5034
淮北市市辖区	Huaibeishishixiaqu	340601	13.04	100	10.53	0	-110.88	11.8115	5363.12	12	4	0	8	116.882	34.0266
淮滨县	Huaibinxian	411527	18.18	0	6.67	60	23.1823	12.8	95.4715	1	0	0	1	115.308	32.4429
淮南市市辖区	Huainanshishixiaqu	340401	16.67	100	5.56	25	-15.9808	11.5005	1023.21	15	13	0	2	116.903	32.7247
淮阳县	Huaiyangxian	412727	0		0	0	-1.26322	12.1747	388.312	2	0	1	1	114.884	33.7055
淮阴市市辖区	Huaiyinshishixiaqu	320801	40	100	22.22	60	-75.575	12.0539	1218.66	5	1	1	3	119.012	33.502
淮阴县	Huaiyinxian	320821	38.46	100	14.29	60	-68.5143	11.7803	425.142	6	4	2	0	118.922	33.6589
环江毛南族自治县	Huanjiangmaonanzuzizhixian	452724	36.11	41.18	16.67	57.14	87.9403	5.08257	39.0155	127	36	37	54	108.276	25.099
环县	Huanxian	622822	25	14.29	0	100	-89.3839	10.8004	24.5488	29	18	2	9	107.061	36.6071
桓仁满族自治县	Huanrenmanzuzizhixian	210522	46.94	45.45	50	0	-158.773	18.8859	37.3039	221	45	157	19	125.275	41.2531
桓台县	Huantaixian	370321	0	0	0	0	-174.35	16.5256	235.49					118.024	36.9867
黄陂区	Huangpiqu	420116	11.11	100	0	25	75.3766	12.5128	103.806	14	1	8	5	114.351	30.9784
黄冈市市辖区	Huanggangshishixiaqu	421101	10	100	0	25	135.889	12.1947	453.191					114.934	30.535
黄骅市	Huanghuashi	130983	26.92	100	26.09	0	-224.084	15.4	103.376	5	4	1	0	117.386	38.398
黄陵县	Huanglingxian	610632	26.32	28.57	22.22	33.33	-100.907	6.5656	43.4214	23	20	3	0	108.941	35.6246
黄龙县	Huanglongxian	610631	21.05	14.29	22.22	33.33	-122.309	13.0811	4.91988	18	14	3	1	109.934	35.6989
黄梅县	Huangmeixian	421127	11.32	100	8.51	0	434.284	12.0563	297.194	102	4	98	0	115.929	29.996
黄平县	Huangpingxian	522622	20	42.86	10	12.5	94.6688	2.79748	79.9565	26	25	0	1	107.857	26.9509
黄山市市辖区	Huangshanshishixiaqu	341001	30.3	27.27	7.69	66.67	453.945	18.583	103.525	98	36	28	34	118.135	30.1557
黄石市市辖区	Huangshishishixiaqu	420201	8	100	0	25	236.605	12.6951	3292.3	1	1	0	0	115.018	30.2014
湟源县	Huangyuanxian	632125	55.56	42.86	63.64		-32.3307	14.0721	45.6986	35	15	16	4	101.16	36.6258
湟中县	Huangzhongxian	632124	56.25	33.33	61.54		-17.5252	14.0009	63.6859	21	9	7	5	101.547	36.5747
潢川县	Huangchuanxian	411526	20	0	7.69	60	12.813	13.1347	185.778	1	0	0	1	115.15	32.1282
珲春市	Huichunshi	222404	18	9.09	21.62	0	-32.0574	10.1905	20.1199	69	10	55	4	130.642	43.0629
辉南县	Huinanxian	220523	25	55.56	7.69	0	-83.1275	17.9956	98.0006	46	14	25	7	126.329	42.5492
辉县市	Huixianshi	410782	11.76	33.33	8.33	0	-97.4401	18.6	267.504	11	5	2	4	113.677	35.5377
徽县	Huixian	622630	28.57	21.43	30	50	-169.087	8.33609	73.3163	51	15	9	27	106.016	33.8911
会昌县	Huichangxian	360733	10.71	20	0	14.29	64.3154	6.96567	71.0213	11	11	0	0	115.752	25.5013
会东县	Huidongxian	513426	45.95	50	53.85	25	54.1656	5.87586	55.0854	106	39	55	12	102.731	26.5698
会理县	Huilixian	513425	66.67	100	57.14	50	88.4667	5.19274	40.8149	56	11	5	40	102.255	26.5892
会宁县	Huiningxian	620422	41.67	33.33	0	100	-57.1367	9.70428	93.4267	11	10	1	0	105.093	35.9555
会同县	Huitongxian	431225	12.12	10	14.29	11.11	66.6935	0.360327	72.4755	19	2	17	0	109.799	26.9137
会泽县	Huizexian	530326	18.18	7.69	9.09	55.56	-69.6206	0.187865	65.4817	24	14	10	0	103.458	26.4598
惠安县	Huianxian	350521	25	100	0	16.67	369.939	6.85588	433.568	28	9	1	18	118.814	25.0463
惠东县	Huidongxian	441323	58.06	81.82	42.86	50	264.364	4.89725	84.561	96	26	52	18	114.945	23.0468
惠来县	Huilaixian	445224	62.5	85.71	36.36	83.33	181.923	4.89008	496.837	24	11	4	9	116.217	23.0303
惠民县	Huiminxian	372321	28.57	50	33.33	0	-194.665	15.2	142.161	2	0	2	0	117.569	37.3663
惠农县	Huinongxian	640223	16.67	37.5	6.67	0	-17.5981	23.5759	14.7994	14	13	0	1	106.63	39.1711
惠水县	Huishuixian	522731	23.33	30	25	12.5	93.8521	1.51625	85.6001	67	32	21	14	106.714	25.9789
惠阳市	Huiyangshi	441381	29.17	50	16.67	33.33	268.44	4.55479	267.661	29	14	7	8	114.477	23.0097
惠州市市辖区	Huizhoushishixiaqu	441301	50	66.67	33.33	66.67	192.248	7.58457	1319.68	42	15	11	16	114.408	23.1098
浑源县	Hunyuanxian	140225	47.62	71.43	30	50	-32.3885	23.2	72.7865	20	19	0	1	113.697	39.6259
获嘉县	Huojiaxian	410724	16.67		20	0	-97	18.6	393.727	6	0	4	2	113.642	35.1958
霍城县	Huochengxian	654123	18	46.15	8.33	0	24.2007	18.5144	47.0697	83	38	37	8	80.7643	44.2994
霍林郭勒市	Huolinguoleshi	152302	13.04	60	0	0	16.4255	15.2	106.153	1	1	0	0	119.542	45.4902
霍邱县	Huoqiuxian	342423	16.67	50	9.09	40	-25.5516	11.9601	183.938	12	9	2	1	116.158	32.1971
霍山县	Huoshanxian	342427	32.14	66.67	6.67	57.14	141.347	11.6623	51.7653	71	28	5	38	116.234	31.2832
霍州市	Huozhoushi	142603	22.22	40	10	33.33	-173.673	14.0965	263.024	11	10	0	1	111.818	36.5933
鸡东县	Jidongxian	230321	3.33	0	4.76	0	-58.8902	14.534	50.6603					131.208	45.2623
鸡西市市辖区	Jixishishixiaqu	230301	14.29	33.33	8.33	0	-72.2464	13.1136	378.91	3	2	1	0	130.771	45.2223
鸡泽县	Jizexian	130431	20	100	16.67	0	-132	19.2	432.679	1	0	1	0	114.859	36.8683
积石山保安族东乡族撒拉族自治县	Jishishanbaoanzudongxiangzusalazuzizhixian	622927	26.92	25	0	75	-24.275	7.14125	182.603	1	0	1	0	102.893	35.7141
吉安市	Jianshi	362401	8	14.29	0	14.29	218.272	6.5743	3183.71	7	5	0	2	114.989	27.0956
吉安县	Jianxian	362421	17.86	25	15.38	14.29	186.88	6.45132	33.0315	7	3	4	0	114.862	27.0827
吉林市市辖区	Jilinshishixiaqu	220201	25	66.67	22.86	0	-78.1676	15.7452	1296.12	62	8	48	6	126.542	43.866
吉隆县	Jilongxian	542335	35.29	31.82	41.67		207.428	14.881	0.347727	53	33	15	5	85.3026	28.8646
吉木乃县	Jimunaixian	654326	23.81	17.65	28		19.6456	32.9247	3.6826	51	35	16	0	86.1825	47.4019
吉木萨尔县	Jimusadongxian	652327	27.5	28.57	26.92		63.6873	11.9923	11.0407	47	26	20	1	89.0146	44.2966
吉首市	Jishoushi	433101	9.38	11.11	7.14	11.11	-3.84526	5.19497	179.877	6	2	4	0	109.759	28.3152
吉水县	Jishuixian	362422	7.41	11.11	0	14.29	234.804	6.72539	82.8025	1	1	0	0	115.231	27.1834
吉县	Jixian	142630	29.41	40	22.22	33.33	-153.877	15.5682	28.0567	7	5	1	1	110.717	36.1549
即墨市	Jimoshi	370282	66.67	100	77.78	0	-208.31	17.6732	175.926	5	2	3	0	119.911	36.227
集安市	Jianshi	220582	26.92	37.5	25	0	-184.029	17.1786	36.7678	50	4	44	2	125.984	41.2432
集宁市	Jiningshi	152601	36.36	83.33	14.29	50	-20.118	22.0617	2577.84	41	19	17	5	113.101	41.0191
集贤县	Jixianxian	230521	6.67	14.29	4.76	0	-27.5973	16.3566	85.9406	9	7	2	0	131.131	46.8106
济南市市辖区	Jinanshishixiaqu	370101	37.5	100	25	0	-183.993	12.4791	1054.32	30	14	5	11	117.114	36.6081
济宁市市辖区	Jiningshishixiaqu	370801	14.29	50	0	0	-233.955	8.59999	849.099					116.565	35.371
济阳县	Jiyangxian	370125	28.57	100	25	0	-209.337	15.1612	166.301					117.194	37.323
济源市	Jiyuanshi	410881	17.24	16.67	15.79	25	-127.067	18.8578	192.262	86	16	44	26	112.392	35.0998
绩溪县	Jixixian	342531	25	11.11	0	62.5	431.054	23.1859	82.2777	48	22	4	22	118.655	30.1578
蓟县	Jixian	120225	26.67	60	12.5	0	-65.8159	16.5736	276.68	85	12	73	0	117.431	40.0025
稷山县	Jishanxian	142727	31.58	75	16.67	33.33	-109.595	18.0689	265.155	6	5	1	0	110.952	35.5928
冀州市	Jizhoushi	131181	13.79	100	11.54	0	-164.424	15.6	124.313	1	0	1	0	115.459	37.5485
加查县	Jiachaxian	542229	33.33	20	42.86		3.49099	38.2497	3.17773	10	8	2	0	92.7161	29.2877
佳木斯市市辖区	Jiamusishishixiaqu	230801	17.14	0	22.22	0	-45.7571	14.9804	838.961	43	0	40	3	130.185	46.7108
佳县	Jiaxian	612729	20	33.33	11.11	33.33	-114.06	13.6643	57.5834	9	6	0	3	110.361	38.072
嘉定区	Jiadingqu	310114	52.94	66.67	63.64	0	173	8.2	-1010.81	24	0	21	3	121.251	31.3531
嘉禾县	Jiahexian	431024	6.25	11.11	0	11.11	66.6949	6.39999	221.188	4	1	0	3	112.401	25.6322
嘉黎县	Jialixian	542422	27.27	33.33	14.29		-36.5516	30.9075	0.325448	14	13	1	0	92.9571	30.6712
嘉善县	Jiashanxian	330421	40	100	33.33	33.33	151.038	12.9756	360.262	21	20	1	0	120.897	30.8999
嘉祥县	Jiaxiangxian	370829	14.29	50	0	0	-214.102	8.59999	218.344	3	2	1	0	116.292	35.4237
嘉兴市市辖区	Jiaxingshishixiaqu	330401	41.94	100	33.33	33.33	150	13.2	489.812	46	30	3	13	120.747	30.7445
嘉荫县	Jiayinxian	230722	21.21	14.29	29.41	0	-95.826	22.7025	10.9527	8	6	1	1	129.994	48.7583
嘉鱼县	Jiayuxian	421221	4.76	25	0	0	194.142	10.3458	196.677	1	1	0	0	113.956	30.0127
嘉峪关市市辖区	Jiayuguanshishixiaqu	620201	29.63	25	13.33	100	9.50469	19.0478	49.727	6	0	5	1	98.196	39.8165
夹江县	Jiajiangxian	511126	43.48	100	35.71	42.86	-233.825	-5	223.324	8	2	3	3	103.545	29.7719
郏县	Jiaxian	410425	0	0	0	0	-36.2199	12.0976	336.291	1	0	0	1	113.218	34.0029
尖扎县	Jianzhaxian	632322	60	71.43	50		-23.9593	4.1314	20.7322	35	16	11	8	101.846	35.9027
监利县	Jianlixian	421023	13.51	25	10.71	20	192.638	9.89146	227.625	2	1	1	0	112.989	29.845
犍为县	Jianweixian	511123	43.48	100	25	42.86	-207.317	-1.63259	130.917	8	5	0	3	103.971	29.2246
简阳市	Jianyangshi	513902	50	100	40	42.86	-238.793	5.8	129.592	5	1	1	3	104.529	30.3883
建昌县	Jianchangxian	211422	8.7	0	11.76	0	-100.943	15.8674	77.9779	11	8	3	0	119.822	40.7094
建德市	Jiandeshi	330182	35.9	55.56	26.09	42.86	274.807	8.38706	91.4898	66	41	8	17	119.368	29.4839
建湖县	Jianhuxian	320925	26.92	100	15	60	-169.773	12.4172	230.377	2	0	2	0	119.822	33.4833
建宁县	Jianningxian	350430	12.5	50	0	0	237.192	2.57766	44.0948	23	12	2	9	116.779	26.8174
建瓯市	Jianoushi	350783	30.77	75	25	0	132.814	10.6951	61.2836	46	38	5	3	118.474	27.0419
建平县	Jianpingxian	211322	18.92	0	23.33	0	-93.2208	19.2163	47.1073	15	10	4	1	119.618	41.833
建始县	Jianshixian	422822	21.21	11.11	18.75	37.5	-47.2414	4.40281	85.9944	9	2	7	0	109.93	30.5763
建水县	Jianshuixian	532524	14.63	18.18	10	11.11	63.1943	-1.64401	74.5344	90	48	9	33	102.88	23.6792
建阳市	Jianyangshi	350784	50	80	25	44.44	182.326	6.04239	50.411	106	43	10	53	118.055	27.4045
剑川县	Jianchuanxian	532931	31.43	13.64	33.33	66.67	27.6511	6.46857	38.051	71	36	34	1	99.7464	26.4346
剑阁县	Jiangexian	510823	39.13	66.67	20	42.86	-206.177	3.92749	103.642	9	5	0	4	105.495	31.8984
剑河县	Jianhexian	522629	19.23	37.5	10	12.5	28.6293	1.96976	49.6539	34	30	2	2	108.677	26.648
江安县	Jianganxian	511523	54.17	88.89	25	42.86	-107.115	2.96174	243.976	8	5	0	3	105.117	28.6561
江北区	Jiangbeiqu	500105	17.24	25	0	100	128.809	3.39999	2233.37					106.712	29.6164
江城哈尼族彝族自治县	Jiangchenghanizuyizuzizhixian	532727	22.41	11.11	26.09	50	236.195	4.72208	20.2649	35	29	5	1	101.795	22.6241
江川县	Jiangchuanxian	530421	22.5	7.69	16.67	55.56	92.7606	-1	178.426	29	13	16	0	102.757	24.3525
江达县	Jiangdaxian	542122	24.44	24	25		-44.0776	12.5836	3.68545	70	35	25	10	98.3853	31.4937
江都市	Jiangdongshi	321088	50	100	37.5	60	-88.607	9	235.488	11	0	3	8	119.69	32.5367
江华瑶族自治县	Jianghuayaozuzizhixian	431129	16.67	18.18	18.75	11.11	-48.5453	4.35856	68.0882	21	3	7	11	111.738	24.9706
江津市	Jiangjinshi	500381	31.03	25	21.43	100	60.1793	2.9241	109.606	18	7	5	6	106.258	29.0309
江口县	Jiangkouxian	522222	23.81	28.57	21.05	22.22	5.45996	2.11038	49.9486	209	74	62	73	108.762	27.7259
江陵县	Jianglingxian	421024	13.89	25	7.41	40	75.8968	10.9728	212.176	2	1	0	1	112.3	30.2684
江门市市辖区	Jiangmenshishixiaqu	440701	70.83	100	50	83.33	56	1	3382.87	45	15	12	18	113.109	22.5967
江宁县	Jiangningxian	320121	52.94	83.33	16.67	60	24.8286	11.6975	154.778	1	0	0	1	118.825	31.8618
江浦县	Jiangpuxian	320122	52.94	83.33	16.67	60	38.7358	11.3645	194.429	2	1	0	1	118.524	32.0326
江山市	Jiangshanshi	330881	27.78	33.33	14.29	42.86	261.04	10.2	91.527	61	37	3	21	118.595	28.5783
江阴市	Jiangyinshi	320281	46.15	66.67	20	60	42.5093	11.7818	726.35	14	4	4	6	120.3	31.8339
江永县	Jiangyongxian	431125	23.26	29.41	18.75	20	54.555	5.04874	74.9065	120	40	13	67	111.24	25.1937
江油市	Jiangyoushi	510781	70.83	100	50	42.86	-154.125	2.74138	155.832	25	18	2	5	104.924	31.946
江孜县	Jiangzixian	542323	48	41.67	50	100	-26.5279	22.1037	15.4477	46	11	31	4	89.6541	28.9104
将乐县	Jianglexian	350428	22.22	50	50	0	178.498	4.38119	39.9608	15	9	4	2	117.389	26.7294
姜堰市	Jiangyanshi	321284	40	100	0	60	-87.3911	12.5576	72.3121	2	0	2	0	120.062	32.5081
绛县	Jiangxian	142731	36.84	80	10	50	-112.364	17.2	179.407	25	17	0	8	111.643	35.4992
交城县	Jiaochengxian	142323	44.44	25	46.67	75	-139.022	14.5327	47.889	258	43	198	17	111.809	37.6766
交口县	Jiaokouxian	142333	37.5	40	25	66.67	-197.486	14.0643	65.6973	5	4	1	0	111.304	36.9521
胶南市	Jiaonanshi	370284	75	100	84.62	0	-179.982	15.2053	60.5817	11	1	8	2	119.866	35.859
胶州市	Jiaozhoushi	370281	63.64	100	75	0	-204.977	18.0316	234.371	6	3	2	1	119.95	36.2388
蛟河市	Jiaoheshi	220281	29.41	30	31.82	0	-89.6508	16.9136	58.0543	16	5	8	3	127.231	43.9646
焦作市市辖区	Jiaozuoshishixiaqu	410801	17.65	33.33	16.67	0	-88	18.6	1734.17	9	1	4	4	113.248	35.2722
蕉岭县	Jiaolingxian	441427	37.5	42.86	18.18	66.67	79.5149	9.8	100.299	25	13	4	8	116.185	24.6711
揭西县	Jiexixian	445222	19.23	57.14	7.69	0	126.439	6.27974	119.059	27	12	3	12	115.903	23.4948
揭阳市	Jieyangshi	445200	48.15	71.43	21.43	83.33	121.891	7	1201.23	41	17	16	8	116.347	23.5911
介休市	Jiexiushi	142402	35.29	60	11.11	66.67	-171.241	14.9246	312.808	30	24	1	5	111.986	37.0198
界首市	Jieshoushi	341282	15	100	6.67	25	34.4203	11	489.563	4	4	0	0	115.384	33.225
金昌市市辖区	Jinchangshishixiaqu	620301	44.44	50	12.5	100	32.3408	16.2445	158.932	1	1	0	0	102.285	38.5099
金川县	Jinchuanxian	513226	22.41	8	26.92	57.14	-57.8639	6.2398	7.39555	45	29	5	11	101.796	31.5232
金湖县	Jinhuxian	320831	40	100	22.22	60	-54.3257	10.9733	23.5774	2	0	1	1	119.134	33.0219
金华市市辖区	Jinhuashishixiaqu	330701	17.14	21.43	6.67	33.33	179.035	8.46919	1161.38	82	55	4	23	119.639	29.1133
金华县	Jinhuaxian	330721	14.71	15.38	6.67	33.33	180.855	9.03733	56.9422	37	31	1	5	119.592	29.0166
金门县	Jinmenxian	350527	40	100	75	0	423	1.20001	-320.736	16	6	8	2	118.371	24.4512
金平苗族瑶族傣族自治县	Jinpingmiaozuyaozudaizuzizhixian	532530	20.75	15.38	33.33	11.11	251.19	-4.39976	58.4372	237	108	64	65	103.096	22.7811
金沙县	Jinshaxian	522424	27.78	30	33.33	12.5	46.9594	2.97413	82.18	84	41	23	20	106.265	27.448
金山区	Jinshanqu	310116	71.43	75	78.57	33.33	191.28	9.26861	684.145	36	4	28	4	121.231	30.8334
金塔县	Jintaxian	622123	48.57	75	21.05	100	3.39723	14.6711	-9.77493	25	15	7	3	99.1504	40.3819
金坛市	Jintanshi	320482	38.46	66.67	0	60	3.48937	5.79999	233.539					119.504	31.7222
金堂县	Jintangxian	510121	44.44	100	40.74	42.86	-275.962	5.8	255.839	42	11	29	2	104.607	30.7231
金溪县	Jinxixian	362528	13.79	20	8.33	14.29	417.616	4.99183	120.127	4	2	1	1	116.746	27.9326
金乡县	Jinxiangxian	370828	14.29	50	0	0	-218.592	10.0315	311.208	2	2	0	0	116.304	35.0481
金秀瑶族自治县	Jinxiuyaozuzizhixian	452230	34.29	58.33	33.33	0	-87.0629	5.03891	43.3017	385	56	196	133	110.126	24.0851
金阳县	Jinyangxian	513430	70.83	100	57.14	50	51.5226	-4.46399	21.4054	31	13	1	17	103.19	27.7024
金寨县	Jinzhaixian	342426	29.63	66.67	0	57.14	100.794	14.755	61.2579	102	35	34	33	115.767	31.4754
津市市	Jinshishi	430781	8.2	14.29	6.67	11.11	90.7894	6.51933	326.594	2	1	0	1	111.89	29.4806
锦屏县	Jinpingxian	522628	20	42.86	10	12.5	43.0341	0.478337	59.8106	32	31	0	1	109.119	26.5647
锦州市市辖区	Jinzhoushishixiaqu	210701	29.17	25	33.33	0	-61.8613	19.3146	1229.53	49	3	44	2	120.963	41.1231
进贤县	Jinxianxian	360124	11.11	50	3.13	14.29	427.402	6.2	229.668	17	6	4	7	116.305	28.4403
晋城市市辖区	Jinchengshishixiaqu	140501	35.29	40	33.33	33.33	-126.81	18.7575	225.9	24	11	1	12	112.859	35.4678
晋江市	Jinjiangshi	350582	33.33	100	50	0	423.736	1.20001	1457.85	37	33	1	3	118.547	24.7291
晋宁县	Jinningxian	530122	19.61	7.14	10.71	66.67	89.8763	-1	114.966	19	13	5	1	102.575	24.6109
晋州市	Jinzhoushi	130183	20	100	16.67	0	-154.41	16.8769	455.339					115.078	37.9823
缙云县	Jinyunxian	332526	25	37.5	27.78	0	89.9949	10.329	85.88	60	23	4	33	120.176	28.6615
京山县	Jingshanxian	420821	15.79	33.33	0	40	121.686	12.6253	114.626	1	1	0	0	113.102	31.0846
泾川县	Jingchuanxian	622722	17.39	12.5	0	75	-101.037	9.8	185.845	11	6	2	3	107.436	35.3475
泾县	Jingxian	342529	32.14	30	0	66.67	214.867	23.5251	59.1035	77	44	2	31	118.362	30.5949
泾阳县	Jingyangxian	610423	40	100	0	33.33	-92.1308	7.60001	370.375					108.766	34.6116
泾源县	Jingyuanxian	642225	40	33.33	40	100	-131.436	10.8	103.938	101	40	52	9	106.363	35.4417
荆门市市辖区	Jingmenshishixiaqu	420801	13.64	33.33	0	40	41.5955	11.0369	24.6688	2	1	1	0	112.25	30.8875
旌德县	Jingdexian	342530	36.36	33.33	28.57	50	431.271	23.6	87.3088	27	15	3	9	118.477	30.317
精河县	Jinghexian	652722	33.33	46.15	28.57		10.6794	13.635	-27.0108	98	45	49	4	82.8936	44.5429
井冈山市	Jinggangshanshi	362402	36.96	44.44	31.58	33.33	166.055	6.40001	86.4005	217	57	94	66	114.201	26.555
井陉县	Jingxingxian	130121	8.33	0	11.76	0	-128.731	23.0578	126.362	11	0	11	0	114.067	37.983
井研县	Jingyanxian	511124	38.1	100	25	42.86	-213.227	0.291999	128.223	4	1	0	3	104.043	29.6403
景德镇市市辖区	Jingdezhenshishixiaqu	360201	17.86	36.36	0	14.29	663.778	9.20001	55.4471	19	6	2	11	117.293	29.5393
景东彝族自治县	Jingdongyizuzizhixian	532724	29.85	11.54	42.42	37.5	101.618	5.78233	27.7644	356	134	132	90	100.792	24.3896
景谷傣族彝族自治县	Jinggudaizuyizuzizhixian	532725	21.43	12	26.09	37.5	57.145	8.03979	21.8006	44	25	10	9	100.556	23.3663
景洪市	Jinghongshi	532801	37.66	15.38	47.62	55.56	59.5124	3.80413	52.2302	449	105	234	110	100.915	22.107
景宁畲族自治县	Jingningshezuzizhixian	332529	18.92	22.22	19.05	14.29	-17.3584	11.3153	29.7679	50	23	5	22	119.606	27.8979
景泰县	Jingtaixian	620423	41.67	33.33	0	100	30.5108	11.8603	-39.9408	18	14	2	2	104.051	37.1399
景县	Jingxian	131127	25	100	23.08	0	-202.99	9.99831	133.608					116.186	37.6607
靖安县	Jinganxian	362232	5.56	7.69	0	14.29	379.21	7.60137	56.5457	46	13	32	1	115.223	28.9441
靖边县	Jingbianxian	612725	22.22	50	9.09	33.33	-117.657	9.72788	37.5238	16	15	0	1	108.8	37.4782
靖江市	Jingjiangshi	321282	38.46	66.67	0	60	-22.6234	13.5383	365.89	15	14	1	0	120.263	32.0347
靖西县	Jingxixian	452626	24.49	30	19.05	25	164.892	2.18687	52.5807	116	78	29	9	106.31	23.1472
靖宇县	Jingyuxian	220622	21.88	66.67	4.76	0	-82.0994	17.7196	36.0527	34	17	15	2	126.888	42.4408
靖远县	Jingyuanxian	620421	40	0	0	100	0.391656	12.6578	81.9699	12	7	3	2	104.721	36.7322
靖州苗族侗族自治县	Jingzhoumiaozudongzuzizhixian	431229	9.38	10	7.69	11.11	64.7851	0	69.3632	11	2	2	7	109.576	26.5455
静海县	Jinghaixian	120223	11.11	100	0	0	-174.589	14.0904	112.367					116.963	38.8549
静乐县	Jinglexian	142228	31.58	57.14	22.22	0	-80.5758	14.7249	35.8379	14	9	2	3	112.052	38.3942
静宁县	Jingningxian	622727	17.39	12.5	0	75	-128.011	9.01764	185.162	8	4	0	4	105.669	35.4293
九江市市辖区	Jiujiangshishixiaqu	360401	23.08	54.55	9.38	33.33	479.884	11.0327	675.165	49	9	12	28	116.014	29.641
九江县	Jiujiangxian	360421	22	58.33	9.68	14.29	444.909	9.6213	153.178	34	25	7	2	115.829	29.637
九龙坡区	Jiulongpoqu	500107	39.02	43.75	27.27	100	83.2303	3.39999	1192.14	112	31	49	32	106.356	29.4288
九龙县	Jiulongxian	513324	76.36	92.86	60	57.14	-79.346	11.5393	4.75003	90	31	29	30	101.628	28.9148
九台市	Jiutaishi	220181	16.67	100	13.33	0	-55.8448	19.273	105.704	23	3	19	1	125.972	44.1963
九寨沟县	Jiuzhaigouxian	513225	61.4	80.77	41.67	57.14	-58.7823	4.7028	6.91519	131	41	36	54	103.926	33.311
久治县	Jiuzhixian	632625	43.48	50	33.33		-48.3916	0.482834	1.00349	46	39	3	4	101.006	33.4737
酒泉市	Jiuquanshi	622102	40.54	57.14	15.79	100	7.50789	17.7045	26.5166	55	33	17	5	98.7889	39.5964
莒南县	Junanxian	371327	16.67	50	0	0	-158.481	13.6165	257.791	2	2	0	0	118.877	35.2128
莒县	Juxian	371122	0	0	0	0	-190.275	13.544	231.687	2	2	0	0	118.881	35.6509
巨鹿县	Juluxian	130529	10	0	16.67	0	-143.113	17.666	319.2					115.045	37.2668
巨野县	Juyexian	372926	16.67	50	0	0	-204.66	8.59999	288.447	2	2	0	0	116.021	35.2793
句容市	Jurongshi	321183	50	75	28.57	60	-1.39041	6.9889	188.063	12	6	0	6	119.196	31.9284
鄄城县	Juanchengxian	372929	16.67	50	0	0	-163.603	8.6	308.925	2	2	0	0	115.532	35.5519
筠连县	Junlianxian	511527	56	90	25	42.86	-53.2653	0.0282054	160.081	34	9	1	24	104.578	28.039
浚县	Junxian	410621	18.18		22.22	0	-134.247	13	292.325	3	0	2	1	114.449	35.6834
喀喇沁旗	Kalaqinqi	150428	8.57	25	0	50	-27.7929	19.6528	50.4876	4	0	4	0	118.652	41.9002
喀喇沁左翼蒙古族自治县	Kalaqinzuoyimengguzuzizhixian	211324	11.11	0	13.79	0	-104.818	18.6351	96.0697	6	1	5	0	119.761	41.1349
喀什市	Kashishi	653101	22	28.57	19.44		20.1332	23.2938	3939.3	2	1	1	0	75.9877	39.4807
开封市市辖区	Kaifengshishixiaqu	410201	20		23.53	0	-74	11.6	1175.94	11	5	4	2	114.328	34.83
开封县	Kaifengxian	410224	20		23.53	0	-70.6401	11.6	188.777	14	6	3	5	114.441	34.7208
开化县	Kaihuaxian	330824	30.56	50	6.67	42.86	523.571	8.15922	59.5011	236	64	101	71	118.32	29.1853
开江县	Kaijiangxian	513023	27.78	50	11.11	42.86	-54.6311	2.98542	185.538	4	1	0	3	107.877	31.0467
开鲁县	Kailuxian	152324	13.04	60	0	0	-46.0747	17.5079	60.5241	1	1	0	0	121.323	43.725
开平市	Kaipingshi	440783	57.14	100	20	83.33	56.54	7.59089	164.807	25	12	5	8	112.538	22.3714
开县	Kaixian	500234	13.33	25	0	33.33	-124.212	4.78669	128.583	14	4	0	10	108.38	31.2772
开阳县	Kaiyangxian	520121	24.24	55.56	12.5	12.5	83.0725	2.94043	111.974	38	33	5	0	107.037	27.0737
开原市	Kaiyuanshi	211282	5.56	0	9.09	0	-94.373	17.8927	57.6113	11	3	7	1	124.267	42.4676
开远市	Kaiyuanshi	532502	7.89	10	0	11.11	-3.21975	-1.8	83.8137	38	35	3	0	103.388	23.7282
凯里市	Kailishi	522601	23.08	50	16.67	12.5	91.8731	2.26451	235.539	26	23	2	1	107.936	26.63
康保县	Kangbaoxian	130723	10.71	40	4.76	0	-9.7188	22.2547	26.9633	21	15	5	1	114.591	41.7733
康定县	Kangdingxian	513321	78.48	87.88	74.36	57.14	-120.178	8.57069	6.08969	279	99	146	34	101.747	29.9502
康乐县	Kanglexian	622922	32.26	35	0	75	-85.4394	8.51343	165.871	19	15	3	1	103.619	35.255
康马县	Kangmaxian	542331	28.57	20	36.36		-21.0664	14.8609	2.35773	13	4	6	3	89.6413	28.4459
康平县	Kangpingxian	210123	28	20	33.33	0	-13.4698	13.5835	46.5069	20	8	7	5	123.262	42.7571
康县	Kangxian	622625	31.43	20	31.25	75	-181.596	6.64503	-16.1362	111	50	34	27	105.629	33.2796
柯坪县	Kepingxian	652929	20.83	30.77	17.14		56.6948	14.4094	-56.7492	16	11	4	1	78.9897	40.4579
科尔沁右翼前旗	Kedongqinyouyiqianqi	152221	14.58	28.57	6.25	50	6.82812	15.2896	8.77873	38	27	8	3	120.926	46.5588
科尔沁右翼中旗	Kedongqinyouyizhongqi	152222	12.24	30	5.41	50	-11.231	19.0501	14.1293	22	3	17	2	121.145	45.2375
科尔沁左翼后旗	Kedongqinzuoyihouqi	152323	28.57	60	23.81	0	-38.0419	14.7328	20.7049	25	3	18	4	122.685	43.1865
科尔沁左翼中旗	Kedongqinzuoyizhongqi	152322	16.67	60	5.88	0	-48.4605	17.3919	34.5585	3	1	2	0	122.49	44.0486
岢岚县	Kelanxian	142231	36.36	55.56	11.11	50	-54.1258	14.6	16.3426	63	40	8	15	111.529	38.7301
克东县	Kedongxian	230230	18.6	14.29	20.59	0	-11.3898	20.5947	77.9483	2	0	2	0	126.338	47.9985
克拉玛依市市辖区	Kelamayishishixiaqu	650201	35.14	80	18.52		7.4792	20.2274	33.3821	30	23	7	0	85.1684	45.4274
克山县	Keshanxian	230229	16.67	14.29	18.18	0	27.6408	22.7677	83.5416	3	3	0	0	125.692	48.1545
克什克腾旗	Keshiketengqi	150425	32	25	32.5	50	34.5612	18.9118	8.04054	79	3	75	1	117.382	43.2198
垦利县	Kenlixian	370521	52.94	33.33	66.67	0	-202.813	17.6384	126.644	129	19	97	13	118.687	37.5968
库车县	Kuchexian	652923	22.45	35.71	17.14		29.9168	7.47373	6.71091	60	20	32	8	83.4527	41.7717
库尔勒市	Kudongleshi	652801	29.17	29.41	29.03		10.6245	21.2617	47.8003	88	37	45	6	85.7065	41.6713
库伦旗	Kulunqi	152325	13.04	60	0	0	-78.5037	17.4942	16.9701	1	0	0	1	121.558	42.8009
宽城满族自治县	Kuanchengmanzuzizhixian	130827	8	14.29	6.25	0	-91.6381	20.4831	46.7019	1	0	1	0	118.622	40.5688
宽甸满族自治县	Kuandianmanzuzizhixian	210624	56.82	54.55	61.29	0	-170.775	15.8198	18.3772	185	29	138	18	124.917	40.7556
奎屯市	Kuitunshi	654001	15.22	36.36	8.57		41.1196	6.56326	263.862	24	18	4	2	85.005	44.5314
昆明市市辖区	Kunmingshishixiaqu	530101	33.87	7.14	35.9	66.67	86.1299	3.4432	950.565	194	61	86	47	102.7	25.0546
昆山市	Kunshanshi	320583	42.86	66.67	16.67	60	145.412	10.7363	414.776	13	1	3	9	120.953	31.3232
拉萨市市辖区	Lasashishixiaqu	540101	56	68.75	25	100	-6	42.6	424.598	67	33	25	9	91.1593	29.6626
拉孜县	Lazixian	542326	28.57	18.18	40		87.5225	41.7793	9.46773	6	3	2	1	87.8608	29.1795
来安县	Laianxian	341122	16	100	10	25	46.2212	10.6	160.355	8	7	1	0	118.522	32.4707
来宾县	Laibinxian	452226	13.04	28.57	11.11	0	76.6784	4.56655	114.544	20	10	7	3	109.181	23.6623
来凤县	Laifengxian	422827	12.5	11.11	6.67	25	-7.61443	2.8	130.063	7	2	5	0	109.235	29.4192
莱芜市	Laiwushi	371200	14.29	0	33.33	0	-191.922	14.6	327.114	2	0	2	0	117.65	36.2863
莱西市	Laixishi	370285	50	100	57.14	0	-250.298	20.1518	170.736					120.432	36.8581
莱阳市	Laiyangshi	370682	60	100	71.43	0	-253.311	20.1378	214.654	1	0	1	0	120.738	36.9039
莱州市	Laizhoushi	370683	63.64	100	75	0	-243.81	19.7028	108.692	5	4	1	0	119.992	37.1845
涞水县	Laishuixian	130623	21.74	14.29	28.57	0	-38.4261	20.8	87.352	11	3	8	0	115.434	39.6112
涞源县	Laiyuanxian	130630	4.55	0	7.14	0	-64.3893	25.8153	43.3046	23	7	16	0	114.713	39.3602
兰考县	Lankaoxian	410225	11.11		13.33	0	-77.6068	10.7443	279.907	7	6	0	1	114.97	34.8786
兰坪白族普米族自治县	Lanpingbaizupumizuzizhixian	533325	34	4.55	45	87.5	-7.81132	6.42135	22.535	35	29	6	0	99.2606	26.6292
兰西县	Lanxixian	232325	11.11	0	18.18	0	-2.55863	19.7014	94.5751	1	1	0	0	126.198	46.3477
兰溪市	Lanxishi	330781	18.92	15.38	16.67	33.33	216.376	8.40001	203.024	34	26	3	5	119.524	29.2807
兰州市市辖区	Lanzhoushishixiaqu	620101	34.15	42.86	30	50	4.99176	8.20721	1056.04	169	34	116	19	103.495	36.1328
岚皋县	Langaoxian	612426	30.77	25	36.36	33.33	-169.475	10.1622	14.7339	7	5	1	1	108.873	32.2452
岚县	Lanxian	142329	38.89	66.67	22.22	33.33	-80.058	14.6	63.0645	23	19	3	1	111.593	38.3369
蓝山县	Lanshanxian	431127	9.09	18.18	0	11.11	-23.1696	6.31678	99.3503	6	3	0	3	112.183	25.3156
蓝田县	Lantianxian	610122	14.29	33.33	0	33.33	-109.51	13.3923	109.12	4	2	2	0	109.411	34.0979
澜沧拉祜族自治县	Lancanglahuzuzizhixian	532729	25.86	16	28	50	29.2005	5.71176	25.1832	61	43	14	4	99.9747	22.6639
郎溪县	Langxixian	342522	37.93	75	13.33	50	67.5523	7.50809	137.607	14	7	0	7	119.158	31.0966
阆中市	Langzhongshi	511381	39.02	80	31.03	42.86	-223.556	2.52927	134.808	39	17	9	13	106.071	31.6
廊坊市市辖区	Langfangshishixiaqu	131001	12.5	100	7.69	0	-92.6943	17.8	493.161					116.7	39.4221
朗县	Langxian	542627	19.51	17.39	22.22		-7.41975	22.9549	2.41773	40	19	16	5	93.1061	28.9605
浪卡子县	Langkazixian	542233	25	0	45.45		-4.87989	23.1674	2.94773	19	6	10	3	90.6153	28.7502
老河口市	Laohekoushi	420682	13.64	33.33	0	40	-38.0084	5.2	265.032	1	1	0	0	111.754	32.4336
乐安县	Leanxian	362526	6.9	8.33	0	14.29	339.29	6.68198	83.7004	3	1	2	0	115.831	27.3705
乐昌市	Lechangshi	440281	32.5	56.25	22.22	0	125.172	8.61567	105.23	95	41	38	16	113.241	25.2439
乐东黎族自治县	Ledonglizuzizhixian	460033	30.3	44.44	28.57	0	16	11.2563	130.794	352	38	228	86	109.066	18.6593
乐都县	Ledongxian	632123	64.71	87.5	44.44		-9.83239	13	50.478	37	21	12	4	102.422	36.5029
乐陵市	Lelingshi	371481	20	100	0	0	-226.456	14.6933	249.937					117.137	37.6719
乐平市	Lepingshi	360281	26.67	54.55	8.33	14.29	591.787	8.03361	345.429	12	10	2	0	117.238	28.9986
乐清市	Leqingshi	330382	20.93	50	17.24	0	23.1949	9.32372	578.732	66	30	5	31	121.002	28.2566
乐山市市辖区	Leshanshishixiaqu	511101	65.85	100	50	42.86	-189.509	-4.66208	181.099	87	26	39	22	103.568	29.4321
乐亭县	Letingxian	130225	20	100	18.18	0	-190.461	19.2016	114.298	1	0	1	0	118.931	39.354
乐业县	Leyexian	452629	12.5	21.43	5.26	14.29	94.2645	-0.509343	26.5266	40	22	14	4	106.508	24.8277
乐至县	Lezhixian	513922	46.15	100	25	42.86	-231.9	4.91298	139.706	5	1	0	4	105.021	30.3068
雷波县	Leiboxian	513437	64	91.67	33.33	50	-115.177	-7.04715	46.325	131	56	45	30	103.5	28.277
雷山县	Leishanxian	522634	31.58	41.67	20	36.36	59.9177	2.03272	67.9061	212	65	38	109	108.141	26.34
雷州市	Leizhoushi	440882	40.63	100	14.29	83.33	32.2342	9.918	240.033	37	18	11	8	109.999	20.7925
耒阳市	Leiyangshi	430481	7.69	16.67	0	11.11	211.427	6	241.252	15	2	13	0	112.909	26.4208
类乌齐县	Leiwuqixian	542124	28.57	32	23.53		-104.162	18.6953	5.14545	39	21	12	6	96.3987	31.425
冷水江市	Lengshuijiangshi	432502	8.33	16.67	4.76	11.11	105.916	5.8	614.331	1	1	0	0	111.477	27.6814
冷水滩区	Lengshuitanqu	431103	6.45	11.11	0	11.11	54.6183	5.60001	235.042	4	1	0	3	111.622	26.5321
离石市	Lishishi	142302	38.89	66.67	12.5	50	-157.751	14.1598	114.094	73	33	29	11	111.299	37.5419
梨树县	Lishuxian	220322	14.29	100	11.11	0	-51.4778	19.1352	95.7244	17	6	10	1	124.369	43.4055
黎城县	Lichengxian	140426	43.75	33.33	40	66.67	-156.939	21.4	53.9205	7	5	0	2	113.384	36.6127
黎川县	Lichuanxian	362523	25.71	35.71	15.38	25	318.647	4.35907	67.7159	111	39	32	40	116.919	27.2594
黎平县	Lipingxian	522631	20	42.86	10	12.5	28.0677	1.50427	53.0325	30	30	0	0	109.06	26.155
蠡县	Lixian	130635	62.5	100	65.52	0	-171.042	16.6	372.405	49	0	46	3	115.657	38.5237
礼泉县	Liquanxian	610425	40	100	0	33.33	-102.664	7.60001	261.1	2	2	0	0	108.469	34.5955
礼县	Lixian	622628	47.37	40	30	100	-130.708	7.79782	33.4748	7	0	7	0	105.058	34.1084
理塘县	Litangxian	513334	79.25	96.15	65	57.14	10.5647	9.58938	0.687631	96	51	35	10	100.185	29.9143
理县	Lixian	513222	67.35	89.47	52.17	57.14	-214.015	8.59771	4.53465	69	33	11	25	103.01	31.5767
澧县	Lixian	430723	9.68	14.29	8.7	11.11	47.9845	6.67007	71.6759	7	1	5	1	111.701	29.7454
醴陵市	Lilingshi	430281	7.14	14.29	0	11.11	198.174	9.39999	126.934	8	1	7	0	113.458	27.6612
丽江纳西族自治县	Lijiangnaxizuzizhixian	533221	23.96	3.85	27.87	55.56	2.59381	2.5734	25.1466	367	111	217	39	100.008	27.0626
丽水市	Lishuishi	332501	25.64	54.55	18.18	0	52.8628	9.84544	138.693	54	31	6	17	119.834	28.4407
利川市	Lichuanshi	422802	9.09	8.33	0	25	10.8924	2.33116	90.1884	65	6	7	52	108.815	30.2347
利津县	Lijinxian	370522	30	50	33.33	0	-202.649	17.6	85.6269					118.408	37.6613
利辛县	Lixinxian	341227	10	100	6.25	0	24.9463	10.6701	433.101	5	4	0	1	116.152	33.1544
荔波县	Liboxian	522722	34.15	30.77	31.25	41.67	84.6296	1.64539	19.1311	193	61	65	67	107.918	25.3978
荔浦县	Lipuxian	450331	12.5	20	13.33	0	-3.23901	4.8	70.0645	18	13	4	1	110.351	24.5238
溧水县	Lishuixian	320124	52.94	83.33	16.67	60	18.0518	8.60688	148.316	1	0	0	1	119.027	31.5952
溧阳市	Liyangshi	320481	30.77	33.33	0	60	39.4135	5.79999	219.505	12	2	2	8	119.371	31.4239
连城县	Lianchengxian	350825	36.36	75	0	16.67	40.1796	2.94707	63.0224	17	8	0	9	116.807	25.599
连江县	Lianjiangxian	350122	53.85	100	83.33	0	86.5778	9.73019	305.968	27	9	6	12	119.555	26.2974
连南瑶族自治县	Liannanyaozuzizhixian	441826	38.46	62.5	25	33.33	-71.7659	5.59999	66.5277	32	12	7	13	112.249	24.5723
连平县	Lianpingxian	441623	29.03	36.36	21.43	33.33	66.9955	10.6	62.5938	100	34	48	18	114.53	24.3342
连山壮族瑶族自治县	Lianshanzhuangzuyaozuzizhixian	441825	40	66.67	20	50	-95.4273	5.32786	46.1538	53	16	24	13	112.087	24.5085
连云港市市辖区	Lianyungangshishixiaqu	320701	50	50	44.44	66.67	-115.082	15.8	581.431	59	6	30	23	119.329	34.6189
连州市	Lianzhoushi	441882	33.33	46.67	14.29	42.86	-9.53433	5.8818	69.1099	91	23	20	48	112.442	24.9323
莲花县	Lianhuaxian	360321	14.29	20	9.09	14.29	194.82	8.60099	114.205	3	2	1	0	113.946	27.2208
涟水县	Lianshuixian	320826	38.46	100	14.29	60	-125.18	12.7439	252.776	1	0	0	1	119.312	33.8808
涟源市	Lianyuanshi	432503	8.11	14.29	4.76	11.11	119.896	5.72166	243.501	2	1	1	0	111.783	27.7485
廉江市	Lianjiangshi	440881	24.24	66.67	4.76	50	61.4036	7.29019	235.981	25	12	5	8	110.131	21.6423
凉城县	Liangchengxian	152629	26.32	66.67	14.29	50	-32.4903	10.4062	12.1746	10	7	3	0	112.535	40.4946
梁河县	Lianghexian	533122	30.23	15	33.33	62.5	125.039	10.8	67.7963	40	34	5	1	98.3183	24.7384
梁平县	Liangpingxian	500228	17.86	25	0	100	9.20808	2.38551	178.031	5	0	2	3	107.714	30.658
梁山县	Liangshanxian	370832	12.5	33.33	0	0	-190.234	8.59999	239.802	2	2	0	0	116.11	35.796
两当县	Liangdangxian	622629	30.43	25	36.36	25	-183.619	8.88949	31.2487	22	8	7	7	106.394	33.8993
辽阳市市辖区	Liaoyangshishixiaqu	211001	18.52	20	20	0	-99.9561	15.6	894.837	14	0	14	0	123.307	41.1913
辽阳县	Liaoyangxian	211021	17.86	0	23.81	0	-121.909	13.3858	47.3771	4	0	4	0	123.204	41.0703
辽源市市辖区	Liaoyuanshishixiaqu	220401	40	100	36.36	0	-115.961	16.2036	1462.21	17	1	16	0	125.148	42.9109
辽中县	Liaozhongxian	210122	48.28	20	59.09	0	-56.8857	14.8524	119.429	11	0	10	1	122.768	41.5555
聊城市市辖区	Liaochengshishixiaqu	371501	33.33	100	0	0	-158.917	8.85116	472.994	1	1	0	0	115.896	36.4477
邻水县	Linshuixian	511623	22.73	33.33	8.33	42.86	105.76	2.80615	194.209	12	0	9	3	106.991	30.2579
林甸县	Lindianxian	230623	10.64	0	12.5	0	10.9723	26.0071	40.7893	21	2	19	0	124.88	47.1499
林口县	Linkouxian	231025	23.33	41.67	12.5	0	-76.5444	12.3785	44.9183	13	13	0	0	130.007	45.3819
林西县	Linxixian	150424	12.5	40	4	50	40.5815	19.1286	30.1108	7	0	7	0	118.098	43.765
林芝县	Linzhixian	542621	31.25	21.74	37.5	100	53.009	22.0921	3.48772	90	33	42	15	94.3824	29.7811
林州市	Linzhoushi	410581	32.14	50	27.78	25	-101.478	19.7159	239.474	49	20	22	7	113.847	36.0126
林周县	Linzhouxian	540121	16.67	20	0	100	0.762972	40.6296	10.2477	13	9	4	0	91.342	30.118
临安市	Linanshi	330185	42.31	47.06	37.04	50	296.821	15.1397	81.449	244	78	91	75	119.338	30.205
临沧县	Lincangxian	533521	46.77	23.08	60.71	75	53.8587	8.03859	65.1528	142	57	65	20	100.132	23.8461
临城县	Linchengxian	130522	9.09	0	14.29	0	-155.192	22.8	135.629	1	0	1	0	114.372	37.4567
临川市	Linchuanshi	362502	12.5	28.57	0	14.29	417.998	5.15726	247.562	10	8	2	0	116.349	27.9223
临汾市	Linfenshi	142601	26.67	33.33	22.22	33.33	-156.847	14.3052	376.442	22	11	4	7	111.463	36.1201
临高县	Lingaoxian	460028	35.71		25	100	165	10.7955	162.808	98	6	90	2	109.712	19.8015
临桂县	Linguixian	450322	24.32	38.46	23.53	0	123.594	3.65565	76.9521	62	44	12	6	110.058	25.2983
临海市	Linhaishi	331082	27.78	55.56	23.81	0	8.62466	9.02102	190.92	42	27	4	11	121.207	28.8513
临河市	Linheshi	152801	16.13	50	8	50	12.6265	21.9511	147.811	7	7	0	0	107.429	40.9219
临澧县	Linlixian	430724	8.2	14.29	6.67	11.11	83.9627	6.39999	120.996	3	2	0	1	111.614	29.4925
临清市	Linqingshi	371581	20	100	0	0	-157.8	9.82611	388.277					115.77	36.7746
临朐县	Linquxian	370724	0	0	0	0	-215.309	17.6	249.063					118.556	36.3557
临泉县	Linquanxian	341221	15	100	6.67	25	43.6674	12.3495	450.805	9	5	0	4	115.233	32.9082
临沭县	Linshuxian	371329	16.67	50	0	0	-120.421	13.5702	213.233	3	2	1	0	118.647	34.8861
临潭县	Lintanxian	623021	40	46.67	18.18	75	-82.666	5.34388	-444.641	13	3	10	0	103.627	34.7409
临洮县	Lintaoxian	622427	41.67	0	16.67	100	-56.2496	7.74527	162.582	12	5	6	1	103.902	35.5269
临潼区	Lintongqu	610115	27.78	100	15.38	33.33	-99.9946	13.8	465.659	20	16	4	0	109.287	34.5025
临武县	Linwuxian	431025	14.29	11.11	17.65	11.11	68.3205	6.39999	117.082	8	1	4	3	112.554	25.3388
临西县	Linxixian	130535	10	0	16.67	0	-150.691	10	289.369					115.516	36.8496
临夏市	Linxiashi	622901	26.92	25	0	75	-33.8985	8.6	1710.68	4	2	1	1	103.178	35.5782
临夏县	Linxiaxian	622921	29.63	29.41	0	75	-26.1106	7.9002	246.603	19	17	2	0	103.027	35.5134
临县	Linxian	142326	37.5	40	25	66.67	-121.292	13.8329	90.3253	20	15	1	4	110.889	37.9551
临湘市	Linxiangshi	430682	12.5	25	10.64	11.11	254.392	9	108.977	14	3	10	1	113.51	29.4948
临猗县	Linyixian	142724	35	75	23.08	33.33	-91.5017	18.3565	235.534	28	8	7	13	110.619	35.1459
临沂市	Linyishi	371300	28.57	50	33.33	0	-160.728	13.443	735.055	2	1	1	0	118.382	35.1065
临邑县	Linyixian	371424	20	100	0	0	-210.888	9.87263	162.993					116.89	37.2269
临颍县	Linyingxian	411122	0		0	0	0.18387	11.5085	368.779	1	0	0	1	113.95	33.8391
临泽县	Linzexian	622224	35.29	58.33	5.56	100	11.2486	14.7074	-1.9765	2	0	0	2	100.178	39.3476
临漳县	Linzhangxian	130423	14.29	100	9.09	0	-136.783	19.2	417.142					114.574	36.2553
麟游县	Linyouxian	610329	31.58	62.5	0	33.33	-112.186	10.3689	22.7551	1	0	1	0	107.704	34.7796
灵宝市	Lingbaoshi	411282	0	0	0	0	-94.4127	14.17	131.94	25	16	4	5	110.772	34.4341
灵璧县	Lingbixian	341323	10.53	100	6.67	0	-38.9695	10.3254	207.762	10	4	1	5	117.531	33.6875
灵川县	Lingchuanxian	450323	17.14	30	16.67	0	59.2064	3.60001	62.2895	37	21	14	2	110.402	25.3765
灵丘县	Lingqiuxian	140224	42.11	75	27.27	50	-47.7656	25.6471	37.4038	26	20	1	5	114.198	39.3761
灵山县	Lingshanxian	450721	39.29	55.56	16.67	57.14	100.713	4.75575	192.575	35	30	5	0	109.137	22.3142
灵石县	Lingshixian	142433	35.29	40	22.22	66.67	-180.32	14.0014	104.802	7	4	2	1	111.723	36.8285
灵寿县	Lingshouxian	130126	15.79	0	20	0	-102.667	25.2605	154.072					114.174	38.5029
灵台县	Lingtaixian	622723	17.39	12.5	0	75	-105.869	9.9467	92.2972	3	2	1	0	107.398	35.0682
灵武市	Lingwushi	640382	26	33.33	25.58	0	-44.4158	17.2661	62.1104	127	38	83	6	106.513	37.9326
凌海市	Linghaishi	210781	8.82	0	10.71	0	-56.9874	18.6237	88.5593	11	1	8	2	121.27	41.1512
凌源市	Lingyuanshi	211382	16.67	16.67	17.86	0	-104.307	17.8673	99.2139	15	4	4	7	119.256	40.9712
凌云县	Lingyunxian	452628	10.53	21.43	0	14.29	128.424	-0.600006	57.9766	37	18	9	10	106.64	24.3638
陵川县	Lingchuanxian	140524	33.33	20	30	66.67	-133.65	18.6	56.6744	20	16	0	4	113.33	35.6835
陵水黎族自治县	Lingshuilizuzizhixian	460034	33.33	28.57	31.58	42.86	87.477	12.3919	182.126	269	24	176	69	109.937	18.5682
陵县	Lingxian	371421	20	100	0	0	-209.565	9.40001	53.8466	1	0	0	1	116.654	37.41
浏阳市	Liuyangshi	430181	9.3	16.67	4.55	11.11	256.281	6.50302	104.106	28	1	15	12	113.707	28.2321
留坝县	Liubaxian	610729	24.32	33.33	18.75	0	-221.709	7.58425	9.48445	58	33	19	6	106.953	33.6077
柳城县	Liuchengxian	450222	18.18	50	11.11	0	166.183	5.40749	79.3995	13	8	5	0	109.22	24.6227
柳河县	Liuhexian	220524	15.79	33.33	9.09	0	-115.561	17.089	65.1931	19	1	17	1	125.902	42.1751
柳江县	Liujiangxian	450221	20.83	50	11.11	0	164.978	5.28942	120.946	38	27	8	3	109.261	24.2055
柳林县	Liulinxian	142327	43.75	60	25	66.67	-168.972	13.4817	156.414	12	10	1	1	110.865	37.3952
柳州市市辖区	Liuzhoushishixiaqu	450201	18.18	57.14	0	0	183.793	5.2	1865.8	68	36	22	10	109.39	24.3643
六安市	Liuanshi	342401	23.81	50	0	50	-32.3896	11.4078	196.485	16	5	1	10	116.514	31.7534
六安市市辖区	Liuanshishixiaqu	342401	27.27	60	8.33	40	-32.3896	11.4078	196.485	21	18	3	0	116.456	31.7107
六合县	Liuhexian	320123	50	83.33	14.29	60	39.2172	10.4684	151.686					118.837	32.4067
六枝特区	Liuzhitequ	520203	24	42.86	20	12.5	3.33576	6.19834	198.038	21	19	2	0	105.372	26.2354
龙川县	Longchuanxian	441622	17.86	37.5	7.14	16.67	102.253	9.46657	72.5858	24	12	4	8	115.35	24.3277
龙海市	Longhaishi	350681	22.22	100	0	16.67	342.992	6.62938	294.581	38	9	3	26	117.786	24.4018
龙江县	Longjiangxian	230221	17.78	16.67	18.92	0	-8.11389	21.8257	24.6401	10	7	3	0	123.075	47.251
龙井市	Longjingshi	222405	66.67	100	66.67	0	-16.6928	7.23923	8.94156	97	3	91	3	129.37	42.8349
龙口市	Longkoushi	370681	63.64	100	75	0	-198.264	20	304.867	1	0	1	0	120.51	37.6038
龙里县	Longlixian	522730	21.43	37.5	16.67	12.5	112.665	2.62571	64.7498	63	32	15	16	106.985	26.5019
龙陵县	Longlingxian	533024	36	27.27	42.11	44.44	105.591	10.5711	41.8187	72	25	23	24	98.8386	24.4939
龙门县	Longmenxian	441324	52.17	83.33	18.18	83.33	129.263	7.90236	58.8919	26	13	5	8	114.127	23.6689
龙南县	Longnanxian	360727	28.13	41.67	23.08	14.29	34.3535	10.5996	96.703	30	13	5	12	114.717	24.7641
龙泉市	Longquanshi	332502	16.28	14.29	18.18	14.29	91.7105	10.1224	36.8591	102	25	5	72	119.071	28.0521
龙山县	Longshanxian	433130	8.82	18.18	0	11.11	-22.146	3.2976	76.9488	5	2	3	0	109.504	29.2196
龙胜各族自治县	Longshenggezuzizhixian	450328	15.79	21.43	17.65	0	82.7523	2.97688	26.6556	123	40	18	65	109.993	25.8612
龙岩市	Longyanshi	350800	41.67	80	0	16.67	47.7686	3.39993	142.203	54	31	0	23	117.073	25.2139
龙游县	Longyouxian	330825	22.22	57.14	0	33.33	218.529	9.1203	137.789	27	20	3	4	119.187	28.9887
龙州县	Longzhouxian	452133	36.73	38.1	21.05	66.67	32.0459	1.48737	51.4764	191	89	42	60	106.849	22.4298
隆安县	Longanxian	452126	32.35	20	25	62.5	56.7915	3.53675	67.5739	38	18	8	12	107.684	23.1058
隆昌县	Longchangxian	511028	50	100	40	42.86	-147.614	5	396.7	4	0	1	3	105.242	29.3617
隆德县	Longdexian	642224	37.5	37.5	28.57	100	-112.916	10.2927	170.727	49	33	13	3	106.064	35.5821
隆格尔县	Longgedongxian	542528	0	0	0		50.1763	21.098	-0.582273	3	3	0	0	83.8748	30.9925
隆化县	Longhuaxian	130825	3.85	12.5	0	0	9.57818	16.4411	32.4077	4	1	3	0	117.553	41.5122
隆回县	Longhuixian	430524	9.09	20	0	11.11	61.9673	4.74317	195.988	4	1	2	1	110.957	27.3493
隆林各族自治县	Longlingezuzizhixian	452631	17.5	33.33	5.56	14.29	37.344	1.44153	67.7827	55	35	14	6	105.295	24.6784
隆尧县	Longyaoxian	130525	10	0	16.67	0	-126.144	22.7189	303.064					114.779	37.3601
隆子县	Longzixian	542231	37.14	31.58	43.75		91.4669	14.3877	2.23773	25	12	13	0	92.9334	28.4836
陇川县	Longchuanxian	533124	42.62	30	45	72.73	209.926	9.98158	59.0777	280	115	73	92	97.9626	24.3773
陇西县	Longxixian	622425	33.33	0	0	100	-120.202	5.62896	93.4658	2	1	0	1	104.625	35.1064
陇县	Longxian	610327	22.22	33.33	0	33.33	-140.455	10.7605	40.8652	45	39	2	4	106.765	34.8713
娄底市	Loudishi	432501	8.33	16.67	4.76	11.11	128.147	5.24326	671.651	4	1	0	3	111.991	27.7641
娄烦县	Loufanxian	140123	36.36	42.86	25	66.67	-104.105	14.4696	42.898	11	10	1	0	111.785	38.0294
卢龙县	Lulongxian	130324	12.5	100	7.69	0	-120.562	18.7037	162.869					118.975	39.9115
卢氏县	Lushixian	411224	7.41	0	10.53	0	-100.851	11.1402	43.5984	29	17	5	7	110.981	33.9699
芦山县	Lushanxian	513127	61.9	88.24	44.44	42.86	-75.2885	3.91483	46.1148	36	22	7	7	103.007	30.4359
庐江县	Lujiangxian	342622	17.39	50	11.76	25	51.2196	8.69031	202.341	5	4	1	0	117.321	31.2699
炉霍县	Luhuoxian	513327	27.59	15.38	32	57.14	-1.49787	2.9848	3.05001	58	26	16	16	100.701	31.4986
泸定县	Ludingxian	513322	73.58	89.29	55.56	57.14	-21.1779	3.66284	20.3837	115	46	40	29	102.111	29.7438
泸水县	Lushuixian	533321	25	7.41	25	77.78	32.8757	7.04231	44.9683	232	75	108	49	98.8547	26.0682
泸西县	Luxixian	532527	7.89	10	0	11.11	-64.704	1.40588	118.159	48	43	5	0	103.773	24.5129
泸溪县	Luxixian	433122	9.38	10	7.69	11.11	20.3562	4.77241	79.4468	5	1	2	2	109.99	28.1605
泸县	Luxian	510521	57.14	100	54.55	42.86	-87.7287	4.31201	-15.8191	20	4	5	11	105.476	29.0581
泸州市市辖区	Luzhoushishixiaqu	510501	53.33	100	40	42.86	-113.236	3	3303.73	22	5	2	15	105.443	28.8726
鲁甸县	Ludianxian	532122	15.56	14.29	8.33	42.86	-7.12722	-4.5819	154.506	23	13	9	1	103.417	27.2082
鲁山县	Lushanxian	410423	0	0	0	0	-47.0348	13.4598	177.984	6	3	2	1	112.717	33.748
陆川县	Luchuanxian	450922	20.83	33.33	10	25	56.757	6.17537	263.832	15	9	3	3	110.262	22.2479
陆丰市	Lufengshi	441581	34.78	50	27.27	33.33	76.8193	3.05559	470.571	48	18	21	9	115.772	22.9708
陆河县	Luhexian	441523	32	66.67	23.08	16.67	86.0261	6	40.8314	24	12	4	8	115.614	23.2891
陆良县	Luliangxian	530322	25.71	7.69	7.14	87.5	-121.723	2.39316	165.492	16	13	3	0	103.699	25.0395
鹿泉市	Luquanshi	130185	23.53	100	21.43	0	-111.159	24.8645	285.038	5	1	4	0	114.33	38.0777
鹿邑县	Luyixian	412725	0		0	0	-25.1034	10.8629	378.031	2	0	0	2	115.372	33.8918
鹿寨县	Luzhaixian	452223	24.14	22.22	38.46	0	163.46	5.15113	69.0153	21	12	9	0	109.788	24.5287
禄丰县	Lufengxian	532331	12.5	11.76	0	33.33	152.724	1.8748	61.9835	21	13	6	2	102.019	25.1839
禄劝彝族苗族自治县	Luquanyizumiaozuzizhixian	530128	21.15	0	17.24	66.67	93.554	5.54868	55.2929	22	14	6	2	102.587	25.941
碌曲县	Luquxian	623026	47.83	43.75	46.15	75	-79.2881	7.57258	-96.8162	101	33	63	5	102.467	34.3915
潞城市	Luchengshi	140481	43.75	33.33	40	66.67	-105.01	21.3955	135.738	4	3	0	1	113.243	36.3693
潞西市	Luxishi	533103	47.14	23.08	61.11	62.5	119.605	10.8	81.5373	205	72	111	22	98.4239	24.3245
栾城县	Luanchengxian	130124	20	100	16.67	0	-121.513	22.8354	485.598					114.621	37.9033
栾川县	Luanchuanxian	410324	4	0	7.14	0	-123.621	10.1102	65.5507	10	5	4	1	111.603	33.9097
滦南县	Luannanxian	130224	17.24	100	15.38	0	-175.811	20.5964	219.238	6	0	6	0	118.55	39.3959
滦平县	Luanpingxian	130824	4.17	12.5	0	0	-6.33765	16.4707	46.6679	2	2	0	0	117.352	40.9171
滦县	Luanxian	130223	16.67	100	13.33	0	-127.937	20.6	225.085					118.575	39.7835
轮台县	Luntaixian	652822	20	18.75	20.69		27.3547	17.0887	5.838	39	17	21	1	84.5899	41.7938
罗城仫佬族自治县	Luochengmulaozuzizhixian	452723	34.38	40	10	57.14	96.5237	6.16155	53.8819	29	21	5	3	108.811	24.9002
罗甸县	Luodianxian	522728	35.14	28.57	33.33	41.67	81.3828	0.390473	52.6345	117	45	30	42	106.701	25.4174
罗定市	Luodingshi	445381	55	60	25	85.71	-84.7975	8.60001	205.91	31	18	4	9	111.483	22.6886
罗平县	Luopingxian	530324	25.71	7.69	7.14	87.5	-130.845	0.762569	100.412	32	25	7	0	104.339	24.9783
罗山县	Luoshanxian	411521	36.67	33.33	33.33	50	36.9202	12.4352	128.702	127	17	76	34	114.429	32.0261
罗田县	Luotianxian	421123	4.76	50	0	0	149.481	13.918	74.853	6	2	3	1	115.467	30.928
罗源县	Luoyuanxian	350123	30	100	50	0	77.3815	9.8	116.996	19	8	1	10	119.451	26.5017
萝北县	Luobeixian	230421	7.89	0	12	0	-66.0044	22.686	32.2148	10	7	3	0	130.746	47.7387
洛川县	Luochuanxian	610629	19.35	42.86	9.52	33.33	-121.571	10.296	69.1894	23	21	2	0	109.55	35.7407
洛隆县	Luolongxian	542132	23.68	22.73	25		-189.806	9.30172	3.53544	20	15	5	0	95.9136	30.742
洛南县	Luonanxian	612522	39.29	60	28.57	25	-99.9593	13.3783	71.0546	44	30	2	12	110.261	34.1626
洛宁县	Luoningxian	410328	5.26	0	9.09	0	-133.155	14	82.6653	2	0	1	1	111.493	34.3418
洛浦县	Luopuxian	653224	25.53	33.33	20.69		1.7154	5.17374	14.7437	69	31	33	5	80.7333	38.031
洛阳市市辖区	Luoyangshishixiaqu	410301	13.33	50	9.09	0	-96.1274	19.2	2864.47	14	4	3	7	112.426	34.658
洛扎县	Luozhaxian	542228	41.67	40	42.86		44.745	19.3845	2.88772	8	8	0	0	90.8645	28.2104
漯河市市辖区	Luoheshishixiaqu	411101	0		0	0	-3	12.4	3530.62	4	0	0	4	114.049	33.5668
绿春县	Lvchunxian	532531	18.37	16	26.67	11.11	218.401	-1.30005	34.7705	192	90	40	62	102.238	22.8784
略阳县	Lueyangxian	610727	30.3	50	18.75	0	-225.976	7.59735	28.4459	13	6	7	0	106.153	33.3782
麻城市	Machengshi	421181	44.12	100	36	25	59.2398	14.3286	154.463	57	17	34	6	115.076	31.2133
麻江县	Majiangxian	522635	20	42.86	10	12.5	107.989	2.40001	74.2823	26	25	0	1	107.612	26.4659
麻栗坡县	Malipoxian	532624	20.51	10	18.18	50	-0.843456	-1.57048	30.5991	44	30	12	2	104.892	23.2213
麻阳苗族自治县	Mayangmiaozuzizhixian	431226	9.68	11.11	7.69	11.11	35.1641	0.420092	104.951	3	1	2	0	109.718	27.7889
马鞍山市市辖区	Maanshanshishixiaqu	340501	13.64	100	5.88	25	22.3363	12.6	1055.12	5	4	0	1	118.544	31.6995
马边彝族自治县	Mabianyizuzizhixian	511133	34.62	33.33	38.1	28.57	-5.46847	-7.25642	35.3603	85	38	35	12	103.47	28.7727
马尔康县	Madongkangxian	513229	55.56	93.33	30.43	57.14	-32.0553	5.42852	3.65899	84	34	40	10	102.013	32.016
马关县	Maguanxian	532625	17.07	10	16.67	33.33	24.1693	-4.43683	72.9878	28	21	5	2	104.258	22.9532
马龙县	Malongxian	530321	36.96	7.69	48	50	-95.1932	3	69.7772	41	13	28	0	103.516	25.3708
马山县	Mashanxian	452127	35.29	36.36	20	62.5	69.174	4.89239	62.5112	27	12	4	11	108.157	23.6607
玛多县	Madongxian	632626	32.14	20	46.15		-10.1189	-4.30667	-0.896514	48	27	20	1	98.2062	34.7611
玛纳斯县	Manasixian	652324	25	21.43	26.92		41.3742	17.5376	13.0162	87	40	47	0	86.138	44.5057
玛沁县	Maqinxian	632621	24.14	11.76	41.67		-43.3957	-2.85659	1.32348	41	28	13	0	99.7895	34.5097
玛曲县	Maquxian	623025	36.36	40	28	75	-62.078	1.41506	3.3625	66	27	35	4	101.671	33.8354
麦盖提县	Maigaitixian	653127	21.57	28.57	18.92		16.7692	11.7458	-63.637	3	1	2	0	78.2032	38.8046
满城县	Manchengxian	130621	20	100	16.67	0	-138.103	18.5612	258.399					115.266	38.9616
满洲里市	Manzhoulishi	152102	21.74	66.67	15.79	0	35.5218	30.2	206.584	62	18	44	0	117.573	49.5048
芒康县	Mangkangxian	542129	30.19	32.14	28		-37.4811	7.12498	4.71545	99	41	49	9	98.5288	29.8272
茂名市市辖区	Maomingshishixiaqu	440901	66.67	100	41.67	83.33	116	7.60001	1054.47	48	21	11	16	110.857	21.6773
茂县	Maoxian	513223	57.69	82.61	31.82	57.14	-148.649	6.03037	15.916	74	23	27	24	103.626	31.8522
眉山县	Meishanxian	513821	63.16	100	70	42.86	-175.58	1.38492	263.704	12	0	9	3	103.737	30.0535
眉县	Meixian	610326	30	53.85	7.14	33.33	-135.339	10.2637	197.876	36	14	14	8	107.821	34.1424
梅河口市	Meihekoushi	220581	15.79	28.57	10	0	-109.689	16.2429	164.625	7	0	7	0	125.706	42.5285
梅县	Meixian	441421	57.69	66.67	36.36	83.33	105.585	9.72677	45.2345	56	23	11	22	116.186	24.3632
梅州市市辖区	Meizhoushishixiaqu	441401	43.75	50	12.5	83.33	104	9.8	895.434					116.121	24.2827
湄潭县	Meitanxian	520328	25	44.44	14.29	22.22	85.4638	3.59649	102.296	38	22	2	14	107.481	27.7559
美姑县	Meiguxian	513436	35.42	25	43.75	50	-72.0419	-5.31606	20.8333	101	38	47	16	103.091	28.4379
门源回族自治县	Menyuanhuizuzizhixian	632221	39.29	23.08	53.33		-34.8172	12.7895	18.2825	81	39	39	3	101.704	37.4255
蒙城县	Mengchengxian	341224	10	100	6.25	0	5.57642	10.4999	227.516	10	7	0	3	116.58	33.2152
蒙山县	Mengshanxian	450423	15.38	16.67	18.18	11.11	79.159	5.04348	67.551	27	8	6	13	110.549	24.1309
蒙阴县	Mengyinxian	371328	0	0	0	0	-203.951	12.5995	198.872	3	2	1	0	118.024	35.744
蒙自县	Mengzixian	532522	26.32	14.29	40.74	11.11	85.2541	-1.8	97.94	148	53	89	6	103.487	23.3403
勐海县	Menghaixian	532822	34.38	4.76	48.57	50	9.62071	2.57895	47.4802	236	78	101	57	100.327	21.9648
勐腊县	Menglaxian	532823	38.57	11.54	51.43	66.67	164.672	1.00333	23.4302	290	94	108	88	101.454	21.7335
孟村回族自治县	Mengcunhuizuzizhixian	130930	35.29	100	35.71	0	-223.834	15.3666	222.427					117.147	38.0857
孟津县	Mengjinxian	410322	37.14	0	40.63	0	-93.226	19.2	357.24	145	4	140	1	112.464	34.8351
孟连傣族拉祜族佤族自治县	Mengliandaizulahuzuwazuzizhixian	532728	26.32	12	30.43	55.56	-14.2106	4.59999	80.0132	108	28	9	71	99.469	22.2926
孟州市	Mengzhoushi	410883	6.25	0	7.69	0	-88.59	19.1734	265.015	5	0	4	1	112.757	34.9157
弥渡县	Midongxian	532925	23.08	5.26	20.83	66.67	69.2937	3.50907	103.66	21	19	2	0	100.579	25.1861
弥勒县	Milexian	532526	7.32	5	8.33	11.11	3.71441	0.859849	74.1996	81	52	10	19	103.38	24.2239
米林县	Milinxian	542623	20.93	17.39	25		19.7907	25.143	0.927727	48	26	19	3	94.0309	29.2483
米泉市	Miquanshi	652303	29.27	28.57	29.63		67.9555	11.3926	45.1966	54	28	25	1	87.7305	44.4115
米易县	Miyixian	510421	67.57	91.67	60	50	67.8698	3.86146	51.4479	232	35	141	56	101.991	26.9289
米脂县	Mizhixian	612728	17.65	33.33	9.09	33.33	-130.869	13.152	87.8373	7	6	0	1	110.174	37.8224
汨罗市	Miluoshi	430681	9.84	28.57	6.67	11.11	295.944	5.84566	138.863	11	8	1	2	113.117	28.7971
泌阳县	Miyangxian	412822	15.38	50	5	50	29.786	13.3889	114.183	5	3	1	1	113.431	32.8813
密山市	Mishanshi	230382	39.06	41.67	40	0	-20.0302	15.0264	37.0643	212	43	160	9	132.16	45.4603
密云县	Miyunxian	110228	17.07	28.57	15.63	0	-7.74972	17.8291	87.3066	138	11	127	0	116.984	40.5245
绵阳市市辖区	Mianyangshishixiaqu	510701	63.16	100	57.14	42.86	-205.946	2.71488	458.886	20	10	4	6	104.833	31.4935
绵竹市	Mianzhushi	510683	28.21	22.22	28.57	42.86	-205.522	2.85441	156.119	57	18	9	30	104.124	31.4336
勉县	Mianxian	610725	25.58	53.33	12	0	-271.073	7.4705	21.4864	7	2	4	1	106.651	33.2382
冕宁县	Mianningxian	513433	74.36	94.44	64.29	42.86	7.74712	5.65205	38.0436	85	22	24	39	102.06	28.5101
渑池县	Shengchixian	411221	0	0	0	0	-121.98	14.3697	125.338	3	1	0	2	111.79	34.8365
民丰县	Minfengxian	653227	25.53	35	18.52		26.506	3.22077	-16.241	77	37	34	6	83.3399	37.138
民和回族土族自治县	Minhehuizutuzuzizhixian	632122	60	100	50		-11.8426	11.647	105.137	41	13	23	5	102.766	36.1441
民乐县	Minlexian	622223	27.03	35.71	5.26	100	20.4296	17.2199	-36.6001	20	15	4	1	100.769	38.4269
民勤县	Minqinxian	622322	44.44	38.46	36.84	100	23.8669	19.588	0.213416	91	15	67	9	103.189	38.8266
民权县	Minquanxian	411421	0		0	0	-86.695	10.0081	435.224	1	0	0	1	115.161	34.6942
岷县	Minxian	622429	54.17	72.73	11.11	100	-112.375	5.2	116.757	42	30	9	3	104.24	34.4245
闵行区	Minxingqu	310112	71.43	75	78.57	33.33	175.064	8.22835	-856.305	45	15	28	2	121.415	31.1034
闽侯县	Minhouxian	350121	50	100	66.67	28.57	128.026	8.33245	40.4649	55	9	12	34	119.11	26.1768
闽清县	Minqingxian	350124	40	100	50	16.67	136.872	15.4003	107.646	31	9	2	20	118.765	26.2069
名山县	Mingshanxian	513122	57.58	100	37.5	42.86	-136.58	3.95015	186.049	14	9	1	4	103.217	30.1279
明光市	Mingguangshi	341182	12.9	100	7.69	25	31.3066	10.8436	132.534	8	6	2	0	118.128	32.8062
明水县	Mingshuixian	232331	19.05	0	28.57	0	31.4528	23.377	59.5428	3	0	3	0	125.827	47.1929
明溪县	Mingxixian	350421	50	75	80	0	113.086	4.05469	40.7891	78	25	38	15	117.204	26.4162
莫力达瓦达斡尔族自治旗	Molidawadawodongzuzizhiqi	152123	13.73	25	10.81	0	61.6058	17.9013	23.6366	6	1	1	4	124.456	49.0918
漠河县	Mohexian	232723	17.07	0	24.14	0	-8.6634	3.32487	4.19007	15	8	7	0	122.697	52.9338
墨江哈尼族自治县	Mojianghanizuzizhixian	532723	23.64	12.5	26.09	50	92.91	7.77194	38.6541	23	15	6	2	101.546	23.3613
墨脱县	Motuoxian	542624	35.38	26.67	37.5	100	405.611	12.3486	-0.662273	276	67	140	69	95.0022	28.7125
墨玉县	Moyuxian	653222	23.91	29.41	20.69		10.2374	8.15722	7.73634	67	29	37	1	80.0431	38.3778
墨竹工卡县	Mozhugongkaxian	540127	21.05	27.27	0	100	7.51532	40.8524	6.07773	21	13	7	1	92.0252	29.9136
牟定县	Moudingxian	532323	10.81	6.25	0	33.33	139.76	-0.599998	57.8182	17	13	4	0	101.587	25.3928
牟平区	Moupingqu	370612	60	100	71.43	0	-284.479	12.6	74.3504	8	0	3	5	121.541	37.277
牡丹江市市辖区	Mudanjiangshishixiaqu	231001	35.71	54.55	31.03	0	-73.3134	12.2	490.089	90	21	64	5	129.638	44.5672
木兰县	Mulanxian	230127	28.57	28.57	30.77	0	-56.9479	16.2646	47.0951	2	1	1	0	127.914	46.2372
木垒哈萨克自治县	Muleihasakezizhixian	652328	20.51	21.43	20		64.0538	24.4926	4.35099	71	42	23	6	90.7904	44.0849
木里藏族自治县	Mulicangzuzizhixian	513422	38.71	21.43	53.85	50	-24.0197	6.12519	5.95922	192	70	86	36	100.947	28.357
沐川县	Muchuanxian	511129	51.72	100	23.08	42.86	-130.833	-5.39118	53.2022	27	13	2	12	103.817	28.9996
穆棱市	Mulengshi	231085	13.16	21.43	9.09	0	-64.3566	10.8318	35.7501	13	12	0	1	130.32	44.5428
那坡县	Napoxian	452627	29.55	44.44	16.67	25	109.506	2.04371	29.1233	89	48	19	22	105.822	23.2444
那曲县	Naquxian	542421	39.13	50	14.29		14.4017	27.3054	4.10773	32	25	6	1	92.0265	31.2449
纳溪区	Naxiqu	510503	41.67	100	25	42.86	-103.811	3	107.803					105.378	28.6628
纳雍县	Nayongxian	522426	16	33.33	9.09	12.5	-49.6554	6.11068	161.591	28	24	0	4	105.278	26.8076
乃东县	Naidongxian	542221	30.43	0	46.67		42.47	36.613	25.5677	9	3	3	3	91.8217	29.2096
奈曼旗	Naimanqi	152326	13.04	60	0	0	-54.4551	18.9131	31.5187	3	1	1	1	120.927	42.9607
南安市	Nananshi	350583	30	100	0	28.57	378.343	5.98708	396.717	23	7	0	16	118.375	25.0128
南岸区	Nananqu	500108	17.24	25	0	100	133.295	3.39999	1170.42					106.654	29.5302
南澳县	Nanaoxian	440523	37.5	85.71	15.79	50	266	5.41399	351.652	32	16	7	9	117.057	23.4373
南部县	Nanbuxian	511321	43.75	100	36.36	42.86	-185.878	3.26032	172.309	14	6	3	5	105.913	31.3478
南昌市市辖区	Nanchangshishixiaqu	360101	19.15	50	12.12	25	416	7.2	3570.42	36	8	10	18	115.826	28.7382
南昌县	Nanchangxian	360121	17.78	62.5	6.67	14.29	412.628	6.53833	233.703	22	19	3	0	116.059	28.6234
南城县	Nanchengxian	362522	9.38	10	6.67	14.29	371.782	4.60001	99.8207	13	8	4	1	116.67	27.5197
南充市	Nanchongshi	511300	50	100	38.1	50	-67	3.2	4022.18	39	13	13	13	106.069	30.7823
南充市市辖区	Nanchongshishixiaqu	511301	56.41	100	50	42.86	-101.833	3.45712	131.419	105	26	63	16	106.073	30.7787
南川市	Nanchuanshi	500384	41.51	47.62	32	57.14	120.682	3.78052	92.7627	230	68	100	62	107.168	29.1368
南丹县	Nandanxian	452725	34.38	46.67	0	57.14	82.4768	-0.133961	55.5768	51	32	10	9	107.457	25.1178
南丰县	Nanfengxian	362524	10.34	9.09	9.09	14.29	313.088	4.18856	80.4731	7	3	4	0	116.486	27.1128
南宫市	Nangongshi	130581	10	0	16.67	0	-161.605	15.6	215.812					115.461	37.281
南海市	Nanhaishi	440682	34.48	62.5	13.33	50	-41.9294	6.71396	-87.9522	28	16	4	8	113.028	23.0658
南和县	Nanhexian	130527	10	0	16.67	0	-128.74	21.1559	421.099	1	1	0	0	114.737	37.0061
南华县	Nanhuaxian	532324	15	11.76	7.14	33.33	110.871	2.03022	46.0496	20	14	6	0	101.033	25.0933
南汇县	Nanhuixian	310225	47.83	66.67	52.94	0	182	8.54019	668.108	30	2	27	1	121.736	31.0236
南涧彝族自治县	Nanjianyizuzizhixian	532926	20.37	0	20	66.67	57.7503	6.60451	59.2899	26	14	2	10	100.423	24.8973
南江县	Nanjiangxian	513722	23.68	18.75	20	42.86	-254.554	3.72391	114.683	110	46	24	40	106.826	32.3311
南京市市辖区	Nanjingshishixiaqu	320101	47.37	83.33	12.5	60	37.8457	10.6583	2285.69	106	32	47	27	118.824	32.118
南靖县	Nanjingxian	350627	73.91	100	91.67	37.5	122.588	7.39999	99.413	207	43	87	77	117.28	24.6606
南康市	Nankangshi	360782	8.33	14.29	0	14.29	62.1431	9.36574	182.696	2	1	0	1	114.698	25.828
南乐县	Nanlexian	410923	0		0	0	-144.073	9.98982	386.788	2	0	0	2	115.243	36.0917
南陵县	Nanlingxian	340223	21.88	28.57	15	40	132.391	21.591	158.603	22	9	4	9	118.274	30.8929
南木林县	Nanmulinxian	542322	33.33	25	40		6.28085	42.8881	7.53773	10	5	2	3	89.37	29.8122
南宁市市辖区	Nanningshishixiaqu	450101	48.57	60	35.29	62.5	22.0416	3.62383	898.829	121	54	23	44	108.14	22.8749
南皮县	Nanpixian	130927	35.29	100	35.71	0	-208.168	11.6689	136.933					116.853	38.0133
南平市	Nanpingshi	350700	42.86	100	0	28.57	129.587	14.3789	120.046	103	54	7	42	118.242	26.5862
南通市	Nantongshi	320600	40	100	22.22	60	37.4462	12.022	232.59	7	5	2	0	121.007	32.0782
南通市市辖区	Nantongshishixiaqu	320601	35.29	50	11.11	66.67	31.9321	13.1007	2492.56	13	1	3	9	120.836	31.9998
南溪县	Nanxixian	511522	50	85.71	25	42.86	-158.45	0.571447	133.347	6	0	0	6	104.932	28.8972
南县	Nanxian	430921	9.68	28.57	6.52	11.11	221.844	9.8	257.126	13	4	8	1	112.434	29.2397
南阳市市辖区	Nanyangshishixiaqu	411301	0	0	0	0	3.80219	13.2447	376.327	7	2	0	5	112.54	32.9724
南漳县	Nanzhangxian	420624	16	50	0	25	-47.6555	8.07609	61.6275	4	3	1	0	111.754	31.6436
南召县	Nanzhaoxian	411321	3.57	0	0	25	-80.8925	13.6795	93.8159	2	1	0	1	112.381	33.4699
南郑县	Nanzhengxian	610721	39.53	41.18	43.48	0	-270.649	5.21647	45.2101	55	29	26	0	106.962	32.8058
囊谦县	Nangqianxian	632725	35.29	38.1	30.77		-82.0841	15.8603	2.8208	95	49	41	5	96.1301	32.1635
讷河市	Neheshi	230281	16.28	14.29	17.65	0	37.9239	22.546	56.645	3	3	0	0	125.062	48.4694
内黄县	Neihuangxian	410527	0		0	0	-148.492	14.3359	304.758	3	0	0	3	114.808	35.8959
内江市市辖区	Neijiangshishixiaqu	511001	53.33	100	40	42.86	-176.553	4.53605	422.162	22	11	2	9	105.139	29.6285
内丘县	Neiqiuxian	130523	4.76	0	7.69	0	-160.836	22.6106	185.581					114.346	37.3114
内乡县	Neixiangxian	411325	44.44	69.23	27.78	40	-40.4696	8.7385	89.4325	120	42	48	30	111.835	33.2235
嫩江县	Nenjiangxian	231121	26.19	8.33	35.71	0	5.37706	19.7067	29.2492	29	16	13	0	125.751	49.5977
尼勒克县	Nilekexian	654128	15.22	36.36	8.57		72.9133	2.99488	9.5342	70	40	21	9	83.2102	43.8073
尼玛县	Nimaxian	542430	13.64	14.29	12.5		83.9723	26.7404	-0.782273	14	7	5	2	86.7517	33.5017
尼木县	Nimuxian	540123	17.65	30	0	0	-30.381	41.3843	7.43773	11	5	3	3	90.0857	29.5982
聂拉木县	Nielamuxian	542336	38.24	36.36	41.67		114.282	13.7507	1.03773	130	75	41	14	86.0663	28.5899
聂荣县	Nierongxian	542424	26.32	33.33	14.29		0.634079	19.7328	1.39545	7	6	1	0	92.6252	32.248
宁安市	Ninganshi	231084	15.56	25	11.11	0	-49.5399	13.2921	39.4694	43	21	19	3	129.198	44.0461
宁波市市辖区	Ningboshishixiaqu	330201	37.25	70	28.57	33.33	154.004	12.495	1010.81	97	36	19	42	121.721	29.9116
宁城县	Ningchengxian	150429	17.65	40	11.11	50	-66.9732	19.844	71.47	6	1	5	0	118.888	41.5619
宁德市	Ningdeshi	352201	40	100	50	0	59.1588	9.8	165.386	54	41	1	12	119.442	26.7591
宁都县	Ningdongxian	360730	6.9	9.09	0	14.29	197.345	4.51631	91.7434	2	2	0	0	116.001	26.586
宁冈县	Ninggangxian	362432	19.35	11.11	26.67	14.29	200.734	6.22259	86.4005	21	10	9	2	114.011	26.7003
宁国市	Ningguoshi	342502	37.93	38.46	12.5	62.5	275.908	19.0076	-1.64812	87	58	2	27	118.987	30.4988
宁海县	Ninghaixian	330226	18	45.45	12.12	0	27.8549	13.4	145.646	28	23	2	3	121.443	29.3109
宁河县	Ninghexian	120221	7.69	100	0	0	-167.324	17.0383	65.7485	1	0	1	0	117.68	39.3774
宁化县	Ninghuaxian	350424	12.5	50	0	0	140.088	2.43252	63.9357	8	6	0	2	116.663	26.3044
宁津县	Ningjinxian	371422	20	100	0	0	-217.035	9.41863	171.183					116.803	37.6781
宁晋县	Ningjinxian	130528	9.52	0	15.38	0	-138.858	18.9203	288.997					115.009	37.6032
宁蒗彝族自治县	Ninglangyizuzizhixian	533224	30.51	0	33.33	87.5	35.6055	3.75616	33.1372	55	18	28	9	100.773	27.2673
宁陵县	Ninglingxian	411423	0		0	0	-62.3766	9.60001	396.91	1	0	0	1	115.282	34.4559
宁明县	Ningmingxian	452132	39.22	30	36.36	66.67	33.2479	3.15883	51.3105	147	91	40	16	107.287	21.9988
宁南县	Ningnanxian	513427	63.16	100	50	42.86	14.5381	1.68609	57.2606	10	7	0	3	102.707	27.0879
宁强县	Ningqiangxian	610726	25.49	36.84	17.86	25	-284.919	4.24436	32.3953	230	55	136	39	106.132	32.9063
宁陕县	Ningshanxian	612424	27.78	16.67	40	33.33	-108.193	9.4	8.6027	99	66	15	18	108.441	33.5336
宁武县	Ningwuxian	142227	62.16	80	60.87	25	-54.4841	14.2281	39.1181	290	44	229	17	112.181	38.8127
宁县	Ningxian	622826	33.33	40	0	100	-99.1148	6.59428	122.437	24	1	11	12	108.103	35.567
宁乡县	Ningxiangxian	430124	10.26	25	4.55	11.11	214.307	3.74427	143.75	18	2	0	16	112.346	28.1308
宁阳县	Ningyangxian	370921	16.67	100	0	0	-215.666	9.46689	415.525	2	2	0	0	116.922	35.8311
宁远县	Ningyuanxian	431126	6.06	9.09	0	11.11	-16.1502	5.68234	127.147	11	7	0	4	111.974	25.651
农安县	Nonganxian	220122	12.5	100	7.69	0	-33.1105	19.4774	94.4945	13	10	3	0	125.08	44.4468
瓯海区	Ouhaiqu	330304	21.62	75	11.11	33.33	56.9984	6.254	1253.79	32	22	10	0	120.567	27.9975
攀枝花市	Panzhihuashi	510400	33.33	100	16.67	28.57	49	0	-46.9821					102.184	27.0538
攀枝花市市辖区	Panzhihuashishixiaqu	510401	61.54	100	50	50	98.4995	3.6	324.707	66	15	2	49	101.7	26.4701
盘锦市市辖区	Panjinshishixiaqu	211101	43.75	25	50	0	-63.856	15.6908	3629.22	46	2	44	0	122.034	41.1625
盘山县	Panshanxian	211122	58.49	20	65.22	0	-60.3781	16.8256	61.9375	224	16	208	0	121.955	41.1976
盘县特区	Panxiantequ	520202	14.81	22.22	10	12.5	-130.689	0.0942217	173.917	17	10	5	2	104.657	25.7697
磐安县	Pananxian	330727	12.12	15.38	0	33.33	62.6698	11.4685	62.4525	21	19	0	2	120.554	29.0472
磐石市	Panshishi	220284	29.17	50	27.78	0	-73.6146	17.1872	73.9567	14	1	5	8	126.16	43.0467
沛县	Peixian	320322	43.75	100	30	60	-218.807	12.9838	601.492	8	0	2	6	116.897	34.7
彭山县	Pengshanxian	513823	50	100	25	42.86	-149	4.2	270.539	7	2	0	5	103.851	30.2525
彭水苗族土家族自治县	Pengshuimiaozutujiazuzizhixian	500243	24.32	35.29	16.67	0	52.0944	1.63387	58.8015	25	9	7	9	108.259	29.3526
彭阳县	Pengyangxian	642226	16.67	28.57	6.25	100	-90.4932	10.9634	-31.5325	21	20	1	0	106.645	35.9622
彭泽县	Pengzexian	360430	18.75	27.27	16.67	14.29	562.108	12.9102	140.604	76	27	49	0	116.616	29.8309
彭州市	Pengzhoushi	510182	62.16	85.71	50	42.86	-172.562	5.81154	186.796	82	35	9	38	103.878	31.145
蓬安县	Penganxian	511323	46.88	100	38.1	50	-89.3104	2.3202	177.312	13	1	2	10	106.42	31.0016
蓬莱市	Penglaishi	370684	60	100	71.43	0	-195.8	18.9515	142.241	1	1	0	0	120.849	37.6551
蓬溪县	Pengxixian	510921	38.46	100	20	42.86	-172.05	4.2	174.96	3	0	0	3	105.539	30.6222
邳州市	Pizhoushi	320382	33.33	100	11.11	60	-115.172	13.7554	415.523	1	0	0	1	117.89	34.3995
皮山县	Pishanxian	653223	28.57	31.58	26.67		6.57709	12.5766	1.6949	124	36	88	0	78.5081	37.219
郫县	Pixian	510124	43.48	100	40	42.86	-152.009	4.29711	630.488	7	3	1	3	103.878	30.8321
偏关县	Pianguanxian	142234	43.75	80	25	33.33	-28.0088	14.7948	34.0007	7	5	1	1	111.658	39.4558
平安县	Pinganxian	632121	60	100	50		-20.6697	13.54	109.14	10	5	1	4	101.99	36.3975
平坝县	Pingbaxian	522526	20.83	50	10	12.5	87.3608	2.80706	200.593	26	22	4	0	106.285	26.4077
平昌县	Pingchangxian	513723	38.46	100	20	42.86	-127.336	2.62898	183.095	5	2	0	3	107.157	31.5924
平顶山市市辖区	Pingdingshanshishixiaqu	410401	0	0	0	0	0	11	1674.45	5	0	1	4	113.231	33.7454
平定县	Pingdingxian	140321	26.67	0	33.33	33.33	-178.528	17.0704	50.2345	12	6	2	4	113.759	37.843
平度市	Pingdongshi	370283	36.36	0	57.14	0	-231.737	18.1464	105.096	1	0	1	0	119.943	36.7825
平谷县	Pingguxian	110226	26.32	33.33	27.27	0	-23.946	16.5383	203.164	65	9	56	0	117.134	40.2075
平果县	Pingguoxian	452624	16.67	30.77	6.25	14.29	93.9578	3.59999	60.0379	26	12	5	9	107.566	23.537
平和县	Pinghexian	350628	36.36	50	0	37.5	142.756	7.72692	131.004	49	16	0	33	117.186	24.3174
平湖市	Pinghushi	330482	36.67	100	28.57	33.33	186.214	9.751	459.762	18	18	0	0	121.09	30.7134
平江县	Pingjiangxian	430626	9.52	22.22	6.67	11.11	332.506	6.30595	90.7009	23	4	3	16	113.709	28.7602
平乐县	Pinglexian	450330	17.24	40	8.33	0	196.458	4.77364	96.2926	20	14	5	1	110.784	24.5508
平利县	Pinglixian	612427	35.29	26.67	43.75	33.33	-151.754	6.21292	14.7358	82	60	14	8	109.258	32.2888
平凉市	Pingliangshi	622701	31.03	12.5	29.41	75	-102.282	10.7052	146.278	51	19	25	7	106.742	35.5122
平陆县	Pingluxian	142732	20	50	8.33	25	-114.391	14.0922	111.911	22	10	1	11	111.239	34.8856
平罗县	Pingluoxian	640221	8.51	37.5	2.63	0	-26.7095	18.403	123.651	27	15	7	5	106.395	38.9235
平南县	Pingnanxian	450821	34.78	50	11.11	50	-51.1601	6.18223	190.176	33	11	10	12	110.403	23.5352
平泉县	Pingquanxian	130823	4.35	16.67	0	0	-83.1319	20.2431	64.0624	3	0	2	1	118.725	41.0676
平山县	Pingshanxian	130131	8	0	11.76	0	-115.274	23.6991	67.824	11	8	3	0	113.859	38.4008
平顺县	Pingshunxian	140425	43.75	33.33	40	66.67	-103.102	21.3047	34.7424	6	5	0	1	113.519	36.2139
平潭县	Pingtanxian	350128	33.33	100	66.67	0	220.539	-2	820.348	23	7	0	16	119.755	25.5338
平塘县	Pingtangxian	522727	22.22	18.18	29.41	12.5	79.8252	0.141101	49.5546	60	31	18	11	107.104	25.7878
平武县	Pingwuxian	510727	33.96	37.04	26.32	42.86	-103.656	3.9494	12.9628	300	95	159	46	104.393	32.4416
平乡县	Pingxiangxian	130532	10	0	16.67	0	-136.807	18.3911	383.192					114.995	37.0463
平阳县	Pingyangxian	330326	23.53	66.67	18.18	0	52.9832	2.72532	384.996	41	19	5	17	120.372	27.6354
平遥县	Pingyaoxian	142431	21.43	33.33	12.5	33.33	-160.203	15.6629	178.329	8	5	3	0	112.252	37.1422
平邑县	Pingyixian	371326	16.67	50	0	0	-202.405	11.2	287.482	2	2	0	0	117.671	35.4326
平阴县	Pingyinxian	370124	16.67	100	0	0	-176.948	5.2	131.81					116.395	36.1881
平舆县	Pingyuxian	412827	0	0	0	0	28.9221	12.0865	308.449	1	0	0	1	114.632	32.9905
平原县	Pingyuanxian	371426	20	100	0	0	-199.09	9.19783	34.7156					116.422	37.1469
平远县	Pingyuanxian	441426	23.08	50	16.67	0	46.2795	9.79999	74.2023	27	15	4	8	115.922	24.6871
凭祥市	Pingxiangshi	452101	45.95	50	31.25	66.67	13.6408	1.2	116.541	73	35	10	28	106.829	22.0911
屏边苗族自治县	Pingbianmiaozuzizhixian	532523	13.95	20.83	0	11.11	73.8356	-2.71362	41.4977	168	71	41	56	103.737	23.1005
屏南县	Pingnanxian	352228	22.22	66.67	0	0	104.166	12.2994	63.2042	18	16	0	2	118.978	26.9188
屏山县	Pingshanxian	511529	31.11	42.11	16.67	37.5	-84.6845	-4.07821	65.0984	74	12	29	33	103.991	28.6978
萍乡市市辖区	Pingxiangshishixiaqu	360301	9.68	9.09	7.69	14.29	201.175	8.64159	321.738	21	6	1	14	113.883	27.6269
莆田市市辖区	Putianshishixiaqu	350301	30	100	33.33	0	300.959	1.10011	2655.15	26	20	1	5	119.053	25.4491
莆田县	Putianxian	350321	36.36	100	50	0	259.274	2.52722	381.11	28	21	2	5	119.055	25.4471
蒲城县	Puchengxian	610526	35.71	100	0	33.33	-91.2143	12.3504	290.509	1	1	0	0	109.615	34.9677
蒲江县	Pujiangxian	510131	52	100	42.86	42.86	-140.199	4.2	198.253	10	5	0	5	103.486	30.2388
蒲县	Puxian	142632	50	57.14	50	33.33	-180.765	14.224	38.1834	172	22	147	3	111.15	36.4191
濮阳市市辖区	Puyangshishixiaqu	410901	0		0	0	-152.206	10.5739	1228.5	1	1	0	0	115.026	35.7619
濮阳县	Puyangxian	410928	70.97	100	72	0	-150.543	9.22345	385.739	138	18	107	13	115.147	35.5905
浦北县	Pubeixian	450722	32	42.86	9.09	57.14	31.5497	5.19487	155.193	15	9	3	3	109.531	22.2671
浦城县	Puchengxian	350722	47.06	80	0	44.44	184.974	8.75836	37.5826	70	17	1	52	118.511	27.942
浦江县	Pujiangxian	330726	14.71	21.43	0	33.33	217.275	8.97744	114.231	24	23	0	1	119.899	29.5214
普安县	Puanxian	522323	32	71.43	20	12.5	-63.571	1.9213	110.388	26	24	2	0	104.991	25.7248
普定县	Pudingxian	522527	24	57.14	10	12.5	55.2168	6.20001	158.358	24	24	0	0	105.733	26.3422
普洱哈尼族彝族自治县	Pudonghanizuyizuzizhixian	532722	21.82	12.5	21.74	50	83.6465	7.57416	24.7897	22	18	4	0	101.187	23.0984
普格县	Pugexian	513428	65	100	57.14	42.86	15.9629	0	24.288	22	3	1	18	102.561	27.5464
普兰店市	Pulandianshi	210282	38.46	0	50	0	-179.748	19.1613	97.8536	22	9	9	4	122.261	39.6138
普兰县	Pulanxian	542521	11.11	9.09	14.29		26.1938	9.51417	-0.312273	37	17	18	2	81.4137	30.6582
普宁市	Puningshi	445281	43.48	85.71	30	16.67	142.626	6.6271	768.639	26	14	4	8	116.064	23.2858
七台河市市辖区	Qitaiheshishixiaqu	230901	3.45	0	4.76	0	-48.8876	15.2132	250.973	1	0	1	0	131.391	45.8795
栖霞市	Qixiashi	370686	44.44	100	50	0	-251.27	17.8585	119.44	16	0	16	0	120.889	37.3071
齐河县	Qihexian	371425	20	100	0	0	-187.546	5.61708	165.095	2	0	2	0	116.706	36.7231
齐齐哈尔市市辖区	Qiqihadongshishixiaqu	230201	32.14	16.67	35.42	0	-4.43701	24.7938	276.759	95	16	77	2	123.848	47.4031
祁东县	Qidongxian	430426	7.69	16.67	0	11.11	84.1705	5.77983	186.997	1	1	0	0	111.947	26.8032
祁连县	Qilianxian	632222	38.24	18.75	52.94	100	-4.73443	19.9584	2.79402	124	51	66	7	99.6646	38.3274
祁门县	Qimenxian	341024	41.03	42.86	14.29	72.73	662.321	9.89638	41.9781	130	42	33	55	117.588	29.8682
祁县	Qixian	142430	35.71	66.67	12.5	66.67	-160.747	15.6	147.408	19	9	4	6	112.459	37.288
祁阳县	Qiyangxian	431121	5.88	9.09	0	11.11	64.4372	5.76788	171.739	7	1	3	3	111.956	26.4584
岐山县	Qishanxian	610323	31.82	62.5	9.09	33.33	-128.763	10.4	279.741	14	8	6	0	107.68	34.4088
奇台县	Qitaixian	652325	22.5	26.67	20		59.4007	18.8413	8.78219	99	47	46	6	90.0832	44.5224
淇县	Qixian	410622	10	100	0	0	-126.825	13.0337	227.797	3	2	0	1	114.152	35.6646
綦江县	Qijiangxian	500222	14.29	25	7.69	0	105.894	2.23612	235.8	17	3	10	4	106.668	28.8727
蕲春县	Qichunxian	421126	10	100	0	25	320.758	13.1995	182.552	1	1	0	0	115.588	30.3246
杞县	Qixian	410221	0		0	0	-47.5946	11.6	411.71	3	0	1	2	114.755	34.504
启东市	Qidongshi	320681	35	50	23.08	60	188.459	8.54006	364.812	6	1	1	4	121.674	31.8759
千阳县	Qianyangxian	610328	31.58	62.5	0	33.33	-125.699	10.4117	54.8926	4	0	0	4	107.172	34.7633
迁安市	Qiananshi	130283	15.79	100	12.5	0	-115.934	20.7181	260.521	3	0	3	0	118.675	40.0318
迁西县	Qianxixian	130227	9.52	0	12.5	0	-84.6278	20.7987	118.437	2	0	2	0	118.358	40.2318
铅山县	Qianshanxian	362324	41.18	26.67	50	40	347.122	6.23546	100.673	362	52	222	88	117.701	28.1077
前郭尔罗斯蒙古族自治县	Qianguodongluosimengguzuzizhixian	220721	15.63	50	14.29	0	-13.3345	20.4884	59.8247	12	3	9	0	124.475	44.869
乾安县	Qiananxian	220723	0	0	0	0	-13.2232	19.502	59.8144	6	1	5	0	123.945	44.9163
乾县	Qianxian	610424	40	100	0	33.33	-112.032	7.60001	316.849					108.214	34.5264
潜江市	Qianjiangshi	429005	6.45	50	4	0	146.218	11.2162	264.354	1	1	0	0	112.758	30.3381
潜山县	Qianshanxian	340824	23.33	66.67	5.26	40	274.34	17.4001	133.545	47	26	1	20	116.539	30.7508
黔江土家族苗族自治县	Qianjiangtujiazumiaozuzizhixian	500239	17.07	29.41	5.26	20	-100.194	4.11956	45.9637	28	3	12	13	108.719	30.8674
黔西县	Qianxixian	522423	23.08	50	16.67	12.5	51.6044	3.49394	151.922	31	26	3	2	106.117	27.0468
巧家县	Qiaojiaxian	532123	20.41	20	14.81	42.86	-9.57351	-1.18987	61.0613	34	16	13	5	103.118	27.0048
且末县	Qiemoxian	652825	21.43	19.05	22.86		35.284	3.96986	0.284862	104	42	59	3	85.4776	38.0786
钦州市	Qinzhoushi	450700	47.06	69.23	21.43	57.14	196.585	4.32136	127.134	58	34	9	15	108.661	22.0425
秦安县	Qinanxian	620522	9.38	10	5.56	25	-148.109	9.41549	300.411					105.692	34.948
秦皇岛市市辖区	Qinhuangdaoshishixiaqu	130301	58.33	100	59.38	0	-109.394	15.8	1503.29	76	11	62	3	119.635	39.9582
沁水县	Qinshuixian	140521	40	25	27.27	83.33	-127.855	18.6703	27.9605	77	31	11	35	112.362	35.7504
沁县	Qinxian	140430	35.29	25	40	33.33	-134.059	16.8	44.7286	12	11	1	0	112.64	36.7017
沁阳市	Qinyangshi	410882	0	0	0	0	-137.373	18.7999	418.866	3	2	0	1	112.875	35.1299
沁源县	Qinyuanxian	140431	58.62	42.86	58.82	80	-158.86	16.7719	23.6504	156	35	108	13	112.277	36.697
青川县	Qingchuanxian	510822	34.04	30.43	35.29	42.86	-177.108	2.81324	47.4474	113	38	32	43	105.163	32.536
青岛市市辖区	Qingdaoshishixiaqu	370201	76.19	50	87.5	33.33	-211	20.1986	1753.83	101	10	75	16	120.438	36.2205
青冈县	Qinggangxian	232326	11.11	0	18.18	0	21.7526	21.0085	72.8501					125.949	46.8365
青河县	Qinghexian	654325	16.67	26.32	11.43		47.273	22.2653	3.03654	85	48	36	1	90.4057	46.2452
青龙满族自治县	Qinglongmanzuzizhixian	130321	5.26	0	7.14	0	-117.602	17.4903	68.7318					119.124	40.3454
青浦县	Qingpuxian	310229	61.9	66.67	73.33	0	166.346	9.07528	452.187	33	4	26	3	121.083	31.127
青神县	Qingshenxian	513826	46.15	100	25	42.86	-236	-5	171.367	6	2	1	3	103.826	29.8191
青田县	Qingtianxian	332522	20.69	50	17.65	0	70.543	9.86704	50.2249	27	23	1	3	120.136	28.2028
青铜峡市	Qingtongxiashi	640381	7.69	50	5.56	0	-26.2126	19.1877	131.97	18	8	7	3	105.946	37.946
青县	Qingxian	130922	35.29	100	35.71	0	-179.351	12.7263	173.566					116.835	38.5604
青阳县	Qingyangxian	342923	21.95	27.27	8.7	57.14	241.796	15.9122	91.6689	64	27	7	30	117.895	30.5984
青州市	Qingzhoushi	370781	12.5	100	0	0	-175.304	17.6	270.275					118.463	36.6714
清丰县	Qingfengxian	410922	0		0	0	-151.959	9.6548	346.204	1	0	0	1	115.145	35.9251
清河县	Qinghexian	130534	10	0	16.67	0	-170.304	13.829	368.048					115.68	37.0335
清涧县	Qingjianxian	612731	17.65	33.33	9.09	33.33	-163.393	13.4485	43.9058	8	8	0	0	110.279	37.1803
清流县	Qingliuxian	350423	12.5	50	0	0	92.494	3.04234	38.7907	8	6	0	2	116.909	26.0972
清水河县	Qingshuihexian	150124	43.48	85.71	21.43	50	-22.5277	15.6402	23.2474	1	0	1	0	111.69	39.88
清水县	Qingshuixian	620521	9.38	10	5.56	25	-157.921	10.4882	142.144	3	3	0	0	106.135	34.7373
清徐县	Qingxuxian	140121	50	80	30	66.67	-139.149	15.6	325.112	27	13	10	4	112.372	37.5838
清原满族自治县	Qingyuanmanzuzizhixian	210423	16.67	16.67	18.18	0	-132.485	18.5422	46.8258	47	29	5	13	124.909	42.109
清远市市辖区	Qingyuanshishixiaqu	441801	34.62	62.5	16.67	33.33	-60.4755	7.1744	-21.0847	67	22	28	17	112.931	23.8271
清苑县	Qingyuanxian	130622	20	100	16.67	0	-164	16.6	222.219					115.476	38.7314
清镇市	Qingzhenshi	520181	15.63	42.86	0	22.22	79.966	2.8	209.789	71	39	8	24	106.345	26.6861
晴隆县	Qinglongxian	522324	21.74	50	11.11	12.5	10.867	4.54812	121.892	22	21	0	1	105.198	25.8399
庆安县	Qinganxian	232330	20	16.67	25	0	-74.8537	16.11	36.3826	10	9	1	0	127.827	47.0575
庆阳县	Qingyangxian	622821	33.33	25	10	100	-113.541	9.75954	113.042	31	9	14	8	107.673	36.037
庆元县	Qingyuanxian	332525	18.42	14.29	23.53	14.29	38.6334	10.783	41.7786	75	45	1	29	119.143	27.6293
庆云县	Qingyunxian	371423	20	100	0	0	-225.084	15.2008	211.755					117.451	37.7952
邛崃市	Qionglaishi	510183	61.11	80	57.89	42.86	-135.55	4.2	157.198	35	19	6	10	103.363	30.385
琼海市	Qionghaishi	460002	68.97	100	57.14	100	190.519	5.93349	169.428	232	30	147	55	110.42	19.5332
琼结县	Qiongjiexian	542225	31.58	0	46.15		40.1543	31.2472	15.3677	7	3	0	4	91.6046	29.007
琼中黎族苗族自治县	Qiongzhonglizumiaozuzizhixian	460036	35.14	44.44	25	50	99.3253	11.3192	43.9515	344	44	211	89	109.813	19.0193
丘北县	Qiubeixian	532626	19.44	22.22	10	25	-28.6125	0.643343	61.3993	18	15	3	0	104.101	24.1249
邱县	Qiuxian	130430	14.29	100	9.09	0	-142	10	244.824					115.19	36.7908
渠县	Quxian	513030	41.67	100	25	42.86	-13.5932	2.73187	197.883	16	2	0	14	106.978	30.9466
衢县	Quxian	330821	18.75	44.44	0	33.33	321.231	9.17739	58.8404	31	24	5	2	118.895	28.9556
衢州市市辖区	Quzhoushishixiaqu	330801	38.46	85.71	15.38	33.33	307.124	9.89938	958.16	49	37	2	10	118.883	28.9374
曲阜市	Qufushi	370881	0	0	0	0	-215.311	10.0509	364.521	9	8	1	0	117.018	35.614
曲江县	Qujiangxian	440221	35.48	70	6.67	50	134.346	8.08304	51.8861	41	25	7	9	113.602	24.7518
曲靖市	Qujingshi	530300	34.88	14.29	28.57	87.5	-142.866	2.13971	165.637	60	34	21	5	103.864	25.6393
曲靖市市辖区	Qujingshishixiaqu	530301	27.78	7.69	13.33	87.5	-48.5909	2.3781	122.659	37	23	3	11	103.072	26.1337
曲麻莱县	Qumalaixian	632726	16.67	11.11	25		-16.579	8.53021	0.410744	37	20	14	3	95.1318	34.8618
曲水县	Qushuixian	540124	26.32	45.45	0	0	-13.6157	41.6232	17.1277	13	7	5	1	90.7013	29.4389
曲松县	Qusongxian	542226	31.82	0	50		49.0124	20.3855	7.25773	6	5	0	1	92.1999	28.9352
曲沃县	Quwoxian	142621	20	33.33	11.11	33.33	-109.554	17.2	286.447	6	5	0	1	111.513	35.7031
曲阳县	Quyangxian	130634	18.75	100	15.38	0	-142.487	25.8	265.63	1	0	1	0	114.646	38.6984
曲周县	Quzhouxian	130485	14.29	100	9.09	0	-138.282	13.4209	334.234					115.027	36.7378
全椒县	Quanjiaoxian	341124	15.38	50	10	25	24.9819	10.9062	102.768	8	6	1	1	118.091	32.0652
全南县	Quannanxian	360729	20.69	33.33	15.38	14.29	36.7627	10.5587	61.5515	17	3	5	9	114.508	24.8459
全州县	Quanzhouxian	450324	25	42.86	20	0	40.181	4.21077	97.613	57	22	10	25	111.011	25.9301
泉州市市辖区	Quanzhoushishixiaqu	350501	77.78	100	90.91	50	368.046	7.12431	2050.21	218	33	131	54	118.614	25.0753
确山县	Queshanxian	412821	26.09	0	25	50	27.4396	13.153	242.29	12	2	5	5	113.956	32.7639
壤塘县	Rangtangxian	513230	60	91.67	37.5	57.14	-13.7457	1.11084	1.34645	23	16	4	3	101.045	32.1821
饶河县	Raohexian	230524	14.58	15.38	15.15	0	-37.5586	13.5443	21.2203	16	11	5	0	133.715	47.0615
饶平县	Raopingxian	445122	34.62	71.43	23.08	16.67	158.631	7.46448	283.64	27	16	3	8	116.893	23.8591
饶阳县	Raoyangxian	131124	25	100	23.08	0	-184	16.6	209.841	2	1	1	0	115.728	38.2161
仁布县	Renbuxian	542330	31.58	12.5	45.45		-17.5794	41.2078	12.3777	5	4	1	0	89.9682	29.2196
仁化县	Renhuaxian	440224	40	55.56	13.33	83.33	158.767	8.7988	69.4261	39	23	7	9	113.757	25.2041
仁怀市	Renhuaishi	520382	24.24	44.44	13.33	22.22	22.7256	2.2795	118.86	43	23	1	19	106.339	27.8356
仁寿县	Renshouxian	513822	50	100	40	42.86	-209.094	3.82257	121.701	4	1	0	3	104.215	29.9826
任丘市	Renqiushi	130982	31.58	100	31.25	0	-164.911	12.7721	433.884	1	1	0	0	116.154	38.7373
任县	Renxian	130526	10	0	16.67	0	-126	22.8	357.005					114.76	37.1649
日喀则市	Rikazeshi	542301	40	25	45.45	100	34.6223	46.4952	26.0277	20	11	4	5	88.9526	29.2641
日土县	Rituxian	542524	10	0	22.22		18.4759	15.0555	-0.872273	38	18	19	1	80.694	34.0136
日照市	Rizhaoshi	371100	25	0	50	0	-160.099	14.2	279.013	5	0	5	0	119.312	35.3963
荣昌县	Rongchangxian	500226	15.38	25	0	50	-101.16	5	209.463	3	0	0	3	105.502	29.4664
荣成市	Rongchengshi	371082	41.67	33.33	57.14	0	-277	11.8594	173.157	5	0	4	1	122.382	37.1483
荣县	Rongxian	510321	36.84	75	12.5	42.86	-207.503	2.6	115.668	7	4	0	3	104.363	29.3958
容城县	Rongchengxian	130629	20	100	16.67	0	-113.561	19.7695	322.507					115.892	39.0511
容县	Rongxian	450921	23.08	37.5	10	25	-53.3161	6.03588	125.529	21	8	4	9	110.601	22.83
榕江县	Rongjiangxian	522632	27.27	44.44	14.29	30	64.6279	3.42154	52.7902	109	49	16	44	108.407	26.0362
融安县	Ronganxian	452227	19.44	46.67	0	0	56.7144	3.98854	48.7997	47	35	11	1	109.5	25.1339
融水苗族自治县	Rongshuimiaozuzizhixian	452229	24.39	29.41	29.41	0	57.3522	4.22026	46.2883	78	40	20	18	109.046	25.3352
如东县	Rudongxian	320623	35.71	100	12.5	60	16.7575	12.3143	106.703	3	2	1	0	121.04	32.3785
如皋市	Rugaoshi	320682	35.71	100	12.5	60	-19.1113	14.2	247.655	6	5	1	0	120.568	32.2643
汝城县	Ruchengxian	431026	19.44	20	23.53	11.11	147.75	8.79999	68.7818	10	3	4	3	113.664	25.5496
汝南县	Runanxian	412826	12.5	0	15.38	0	25.5141	12.0021	203.532	4	1	2	1	114.299	32.9235
汝阳县	Ruyangxian	410326	5.88	0	9.09	0	-134.233	17.0373	158.019	26	17	1	8	112.422	34.0598
汝州市	Ruzhoushi	410482	0	0	0	0	-73.1717	18.5202	324.728	1	0	0	1	112.797	34.1595
乳山市	Rushanshi	371083	55.56	100	66.67	0	-260.848	14.2661	78.6676	1	0	0	1	121.516	36.97
乳源瑶族自治县	Ruyuanyaozuzizhixian	440232	20	23.53	18.18	16.67	69.6077	7.82312	49.8798	141	52	51	38	113.164	24.8099
芮城县	Ruichengxian	142723	30	60	9.09	50	-91.6512	14.2	238.576	22	10	0	12	110.612	34.71
瑞安市	Ruianshi	330381	28.57	66.67	26.09	0	51.066	2.77681	531.916	33	24	4	5	120.471	27.8305
瑞昌市	Ruichangshi	360481	17.78	40	10.71	14.29	401.343	9.2	170.18	7	4	3	0	115.447	29.6264
瑞金市	Ruijinshi	360781	7.41	10	0	14.29	84.7459	5.19938	128.144	8	4	0	4	115.972	25.9171
瑞丽市	Ruilishi	533102	32.73	8.33	50	55.56	300.446	8.46919	123.357	64	35	15	14	97.7797	24.0292
若尔盖县	Ruodonggaixian	513232	21.05	17.24	17.5	57.14	-66.2927	2.43054	3.52328	191	73	57	61	102.882	33.6618
若羌县	Ruoqiangxian	652824	20.69	18.18	22.22		38.8514	14.8399	-2.55621	197	56	131	10	89.8023	38.9222
萨嘎县	Sagaxian	542337	33.33	30	36.36		117.875	18.5717	-0.0122727	8	4	3	1	85.073	29.3997
萨迦县	Sajiaxian	542325	40.91	41.67	40		3.03564	28.3452	6.01773	14	9	5	0	88.3737	28.8481
三都水族自治县	Sandongshuizuzizhixian	522732	20	30.77	14.29	12.5	80.7405	1.80133	87.6102	44	35	8	1	107.943	25.8485
三河市	Sanheshi	131082	14.29	100	9.09	0	-57.1556	17.3552	294.817	1	0	0	1	117.01	39.9593
三江侗族自治县	Sanjiangdongzuzizhixian	452228	19.35	41.67	8.33	0	127.35	3.36022	51.9266	24	18	6	0	109.492	25.7425
三门峡市市辖区	Sanmenxiashishixiaqu	411201	6.25	0	8.33	0	-116	14	1483.85	8	0	4	4	111.265	34.767
三门县	Sanmenxian	331022	17.07	42.86	14.29	0	23.2666	11.3177	169.062	29	22	6	1	121.474	29.011
三明市市辖区	Sanmingshishixiaqu	350401	30	66.67	0	16.67	65.5022	4.40001	259.686	55	39	0	16	117.55	26.2191
三水市	Sanshuishi	440683	68.18	100	33.33	83.33	-97.7437	8.26276	291.411	55	24	19	12	112.892	23.2963
三穗县	Sansuixian	522624	24	57.14	10	12.5	23.2917	1.94083	79.9766	23	23	0	0	108.745	26.9357
三台县	Santaixian	510722	56.25	100	40	42.86	-242.674	3.80289	117.116	7	2	1	4	105.031	31.1135
三亚市市辖区	Sanyashishixiaqu	460201	43.33	50	36.84	66.67	14.9644	12.785	164.467	266	22	181	63	109.419	18.3886
三原县	Sanyuanxian	610422	40	100	0	33.33	-90.6624	9.65331	433.891					108.966	34.7053
桑日县	Sangrixian	542224	27.27	0	46.15		50.39	43.1136	4.79773	11	4	7	0	92.2257	29.3924
桑植县	Sangzhixian	430822	14.63	25	0	20	3.23617	4.7828	63.7551	88	24	19	45	110.175	29.5644
色达县	Sedaxian	513333	32.61	26.09	31.25	57.14	-18.0663	0.681045	1.35018	23	13	4	6	100.2	32.3468
沙河市	Shaheshi	130582	9.09	0	14.29	0	-143.425	19.2387	298.369	1	0	1	0	114.271	36.9312
沙坪坝区	Shapingbaqu	500106	20	25	6.25	100	81.9069	3.39999	2562.67	1	0	1	0	106.375	29.6207
沙市区	Shashiqu	421002	10.81	25	3.57	40	61	11.2	3440.29	4	2	1	1	112.295	30.3069
沙湾县	Shawanxian	654223	37.93	18.18	50		40.5314	12.0535	14.063	54	29	25	0	85.4842	44.3246
沙县	Shaxian	350427	30	66.67	50	0	96.7301	5.32946	69.3404	36	25	5	6	117.807	26.4401
沙雅县	Shayaxian	652924	20.83	25	19.44		14.841	0.530606	-163.298	40	11	29	0	82.9167	40.392
莎车县	Shachexian	653125	27.27	41.18	21.05		16.9329	16.1447	68.9023	113	34	72	7	76.9599	38.3047
厦门市市辖区	Xiamenshishixiaqu	350201	53.33	100	60	16.67	381.163	3.8615	2390.71	99	43	26	30	118.025	24.573
山丹县	Shandanxian	622226	31.43	46.15	5.56	100	28.8646	18.5334	-1.91422	10	6	4	0	101.198	38.5283
山阳县	Shanyangxian	612525	33.33	55.56	26.67	0	-89.861	10.485	47.0877	38	24	6	8	109.967	33.4233
山阴县	Shanyinxian	140621	20	50	10	33.33	-33.7462	12.221	62.5074	18	17	0	1	112.774	39.5077
陕县	Shanxian	411222	0	0	0	0	-116.81	14	92.498	4	2	1	1	111.366	34.6417
汕头市市辖区	Shantoushishixiaqu	440501	54.29	87.5	33.33	83.33	266	7	3791.95	69	22	20	27	116.689	23.3573
汕尾市市辖区	Shanweishishixiaqu	441501	64.29	87.5	42.86	83.33	282	1.2	848.57	50	17	13	20	115.419	22.7791
鄯善县	Shanshanxian	652122	34.38	33.33	35		17.6256	19.6679	3.66472	31	20	8	3	90.621	42.2802
商城县	Shangchengxian	411524	12	0	12.5	20	12.4072	15.0228	79.0273	22	5	5	12	115.362	31.7629
商都县	Shangdongxian	152626	22.22	50	14.29	50	-4.55541	23.511	24.4223	19	16	3	0	113.606	41.72
商河县	Shanghexian	370126	14.29	50	0	0	-198.557	13.5887	142.67					117.139	37.0219
商南县	Shangnanxian	612524	38.46	66.67	28.57	0	-69.3967	8.40513	47.2348	46	28	4	14	110.751	33.4083
商丘市市辖区	Shangqiushishixiaqu	411401	7.14		9.09	0	-96.7769	9.60001	987.024	7	1	2	4	115.573	34.351
商水县	Shangshuixian	412723	0		0	0	8.44486	12.4	338.048	1	0	0	1	114.55	33.5183
商州市	Shangzhoushi	612501	36	66.67	23.08	0	-102.359	11.698	87.5094	29	25	3	1	109.86	33.8931
上蔡县	Shangcaixian	412825	6.67	0	8.33	0	22.8436	12.4	374.897	2	0	1	1	114.395	33.3003
上高县	Shanggaoxian	362228	10.71	25	0	14.29	292.014	6.10046	151.892	14	13	1	0	114.847	28.1974
上海市市辖区	Shanghaishishixiaqu	310100	31.58	66.67	29.03	25	178.252	8.2	4614.08	96	12	70	14	121.554	31.2937
上杭县	Shanghangxian	350823	41.67	75	0	28.57	60.9119	4.84884	78.9208	30	11	0	19	116.556	25.1185
上林县	Shanglinxian	452124	40	46.15	21.43	62.5	17.999	5.2	94.6382	45	27	7	11	108.633	23.5203
上饶市	Shangraoshi	362301	13.79	30	0	14.29	388	7	4151.55	3	3	0	0	117.954	28.433
上饶县	Shangraoxian	362321	13.79	30	0	14.29	404.824	8.19164	124.152	16	15	1	0	117.943	28.4178
上思县	Shangsixian	450621	40.91	44.44	23.53	66.67	150.887	3.40652	40.0953	124	60	34	30	107.893	22.0494
上犹县	Shangyouxian	360724	10.34	20	0	14.29	109.808	9.36811	79.2718	16	2	1	13	114.389	25.9344
上虞市	Shangyushi	330682	27.59	50	13.33	33.33	123.701	12.6684	334.171	40	29	1	10	120.891	29.9446
尚义县	Shangyixian	130725	23.33	50	18.18	0	-2.35835	23.3577	22.1801	6	2	4	0	114.139	41.1171
尚志市	Shangzhishi	230183	31.37	33.33	32.35	0	-74.365	16.3228	45.2929	66	36	21	9	128.297	45.0714
韶关市市辖区	Shaoguanshishixiaqu	440201	64	87.5	36.36	83.33	151.664	8	1393.36	52	22	11	19	113.578	24.8025
韶山市	Shaoshanshi	430382	7.14	14.29	0	11.11	155.754	4.37884	28.1429					112.527	27.9246
邵东县	Shaodongxian	430521	8.82	20	0	11.11	79.087	5.64413	250.313	14	6	8	0	111.845	27.19
邵武市	Shaowushi	350781	47.06	75	25	44.44	241.81	3.8217	64.8681	89	25	18	46	117.469	27.2326
邵阳市市辖区	Shaoyangshishixiaqu	430501	9.09	20	0	11.11	71.6093	5.8	1072.49	3	2	0	1	111.488	27.2017
邵阳县	Shaoyangxian	430523	8.82	20	0	11.11	28.7763	5.68503	198.493	21	16	2	3	111.316	26.9807
绍兴市市辖区	Shaoxingshishixiaqu	330601	23.08	42.86	7.69	33.33	130.622	12.769	4833.32	37	33	0	4	120.59	30.006
绍兴县	Shaoxingxian	330621	28.57	42.86	20	33.33	124.363	12.6085	-3.9654	24	23	1	0	120.564	29.9554
社旗县	Sheqixian	411327	0	0	0	0	27.1658	12.9888	291.318	2	0	1	1	112.979	32.9814
射洪县	Shehongxian	510922	26.32	50	10	42.86	-219.597	4.29552	211.622	3	0	0	3	105.378	30.9045
射阳县	Sheyangxian	320924	22.58	50	12.5	60	-192.695	12.6623	156.907	17	0	10	7	120.26	33.7416
涉县	Shexian	130426	0	0	0	0	-143.691	21.4	126.359					113.733	36.5917
申扎县	Shenzhaxian	542426	23.81	23.08	25		46.2201	43.7899	-0.258233	36	11	24	1	88.6052	31.0136
莘县	Shenxian	371522	20	100	0	0	-152.722	9.61567	339.261	1	1	0	0	115.542	36.1346
深泽县	Shenzexian	130128	20	100	16.67	0	-162	16.6	384.759					115.217	38.1914
深圳市市辖区	Shenzhenshishixiaqu	440301	45	33.33	38.71	83.33	239.311	1.17568	10551.8	239	1	208	30	114.02	22.4429
深州市	Shenzhoushi	131182	25	100	23.08	0	-176.172	15.9511	155.065					115.574	37.949
什邡市	Shifangshi	510682	54.55	77.78	33.33	42.86	-202.951	4.39277	214.73	51	19	2	30	104.01	31.294
神池县	Shenchixian	142229	33.33	66.67	22.22	0	-30.2155	13.5096	31.4721	18	16	2	0	111.996	39.1644
神木县	Shenmuxian	612722	12.9	33.33	8	33.33	-69.7264	16.0087	27.0858	39	18	20	1	110.325	38.8187
神农架林区	Shennongjialinqu	429021	28.57	15.79	36.11	25	-106.524	4.3887	-13.9666	274	80	130	64	110.476	31.5944
沈丘县	Shenqiuxian	412728	0		0	0	33.8533	11.0245	507.196	1	0	0	1	115.164	33.2914
沈阳市市辖区	Shenyangshishixiaqu	210101	40	20	50	0	-59.7407	15.2886	877.856	73	9	48	16	123.437	41.8031
生达县	Shengdaxian	542137	23.68	22.73	25		-37.5291	14.3451	3.68545	5	3	2	0	97.7293	32.0675
嵊州市	Shengzhoushi	330683	17.24	22.22	7.14	33.33	99.6173	12.2954	141.613	26	22	0	4	120.746	29.5828
师宗县	Shizongxian	530323	31.58	7.69	23.53	87.5	-96.7243	1.69296	88.2283	24	13	11	0	104.119	24.6747
施秉县	Shibingxian	522623	31.25	25	35.71	30	69.6293	2.33291	48.3018	122	51	31	40	108.141	27.0687
施甸县	Shidianxian	533022	28.89	23.81	26.67	44.44	38.7658	8.92312	76.2728	18	16	2	0	99.151	24.6544
十堰市市辖区	Shiyanshishixiaqu	420301	13.33	16.67	5.26	40	-58.6547	4.2	400.884	7	2	5	0	110.701	32.5976
石城县	Shichengxian	360735	10	9.09	8.33	14.29	169.159	2.40533	97.1253	35	26	4	5	116.361	26.3026
石河子市	Shihezishi	659001	38.89	80	23.08		48.0994	14.9205	1205.31	41	20	21	0	86.0363	44.307
石家庄市市辖区	Shijiazhuangshishixiaqu	130101	26.32	100	7.69	50	-109.128	25.6224	4747.78	18	5	3	10	114.362	38.068
石林彝族自治县	Shilinyizuzizhixian	530126	21.57	7.14	14.29	66.67	-31.4004	1.41623	49.981	29	15	10	4	103.418	24.752
石楼县	Shilouxian	142328	41.18	60	22.22	66.67	-180.404	14.2293	36.6087	9	8	1	0	110.741	37.0278
石门县	Shimenxian	430726	17.5	37.5	0	11.11	23.1891	6.05582	68.3626	22	18	3	1	111.035	29.7978
石棉县	Shimianxian	513125	32.65	26.09	36.84	42.86	12.9879	1.90679	27.1403	92	39	19	34	102.284	29.229
石屏县	Shipingxian	532525	9.8	10	9.09	11.11	106.948	-1.73411	40.2694	82	38	31	13	102.448	23.7435
石阡县	Shiqianxian	522224	28.13	63.64	7.69	12.5	68.7179	2.61367	72.2026	29	28	0	1	108.158	27.4889
石渠县	Shiquxian	513332	25.76	33.33	12.5	57.14	-53.5597	6.5603	0.123419	60	30	25	5	98.209	33.119
石泉县	Shiquanxian	612423	29.79	33.33	26.92	33.33	-127.14	10.0168	37.7101	64	47	10	7	108.238	33.0633
石狮市	Shishishi	350581	14.29	100	0	0	424	1.20001	2281.84					118.681	24.7407
石首市	Shishoushi	421081	13.95	25	8.82	40	144.777	9.8	232.927	5	4	1	0	112.501	29.737
石台县	Shitaixian	342922	22.5	27.27	4.76	62.5	511.963	14.5863	44.4321	48	21	6	21	117.535	30.1971
石柱土家族自治县	Shizhutujiazuzizhixian	500240	13.51	21.43	11.11	0	21.4309	1.79808	53.948	11	7	1	3	108.293	30.0936
石嘴山市市辖区	Shizuishanshishixiaqu	640201	20	42.86	8.33	0	-10.0889	23.569	605.923					106.472	39.1941
始兴县	Shixingxian	440222	37.5	62.5	16.67	66.67	69.0102	9.9858	48.7279	35	16	11	8	114.103	24.845
寿光市	Shouguangshi	370783	30	100	28.57	0	-175.499	17.793	219.108	2	0	2	0	118.843	37.0191
寿宁县	Shouningxian	352229	33.33	100	66.67	0	22.2738	11.8	79.9159	14	9	2	3	119.494	27.4261
寿县	Shouxian	342422	12.5	50	3.23	40	-52.305	11.5739	199.671	8	6	2	0	116.754	32.2584
寿阳县	Shouyangxian	142427	35.71	66.67	12.5	66.67	-157.224	16.4574	23.4777	10	6	3	1	113.123	37.8223
舒城县	Shuchengxian	342425	25	60	11.11	40	77.54	10.9606	176.708	15	12	3	0	116.815	31.3062
疏附县	Shufuxian	653121	27.78	33.33	25.64		22.3597	24.5789	89.0901	187	42	132	13	75.746	39.3928
疏勒县	Shulexian	653122	24.53	28.57	23.08		14.2286	18.2858	126.461	40	11	27	2	76.3751	39.1736
沭阳县	Shuyangxian	321322	45.45	100	20	60	-87.7282	13.82	460.609	1	0	1	0	118.845	34.1517
双柏县	Shuangbaixian	532322	18.6	11.11	25	22.22	110.962	-2.19287	17.6885	50	16	14	20	101.635	24.5323
双城市	Shuangchengshi	230182	39.47	44.44	40.74	0	-46.3411	17.0771	108.897	47	8	36	3	126.171	45.3972
双峰县	Shuangfengxian	432522	8.33	16.67	4.76	11.11	114.066	4.54081	169.674	1	1	0	0	112.174	27.4626
双江拉祜族佤族布朗族傣族自治县	Shuangjianglahuzuwazubulangzudaizuzizhixian	533526	26.53	13.04	22.22	75	24.1945	7.69725	49.1799	79	46	27	6	99.8748	23.4682
双辽市	Shuangliaoshi	220382	15.79	100	12.5	0	-23.605	15.2866	66.2103	9	2	5	2	123.698	43.758
双流县	Shuangliuxian	510122	52	100	42.86	42.86	-190.913	5.15394	412.286	18	12	1	5	104.032	30.4548
双牌县	Shuangpaixian	431123	6.06	9.09	0	11.11	-39.0896	5.31398	-12.9271	5	1	1	3	111.701	25.9151
双桥区	Shuangqiaoqu	500111	20	25	0	100	-43.3209	5	579.521					105.781	29.4983
双鸭山市市辖区	Shuangyashanshishixiaqu	230501	14.71	25	12.5	0	-30.3707	16.5636	320.11	11	10	1	0	131.262	46.5247
双阳区	Shuangyangqu	220112	16.67	100	11.11	0	-59.8049	19.3938	68.9328	5	0	3	2	125.695	43.5832
水城县	Shuichengxian	520221	21.43	25	18.18	22.22	-72.6735	3.66574	99.8451	56	31	14	11	104.921	26.4298
水富县	Shuifuxian	532131	15.56	14.29	8.33	42.86	-92.7664	-0.400009	146.748	16	13	2	1	104.22	28.5084
顺昌县	Shunchangxian	350721	27.27	100	25	0	160.21	6.33212	85.4206	24	15	7	2	117.865	26.9065
顺德市	Shundeshi	440681	63.16	100	25	83.33	55.471	1.03657	1502.42	25	12	5	8	113.181	22.8466
顺平县	Shunpingxian	130636	20	100	16.67	0	-145.714	19.8366	163.268					115.058	38.9174
顺义区	Shunyiqu	110113	41.38	100	33.33	50	-9.11393	19	309.75	71	5	66	0	116.716	40.1453
朔州市市辖区	Shuozhoushishixiaqu	140601	38.1	83.33	16.67	33.33	-28.3339	11.954	80.2732	44	32	3	9	112.313	39.4683
思茅市	Simaoshi	532701	34.92	16	46.67	50	56.5206	6.29935	49.667	225	71	110	44	100.849	22.7372
思南县	Sinanxian	522225	22.58	50	7.69	12.5	67.1188	2.56629	97.359	26	22	4	0	108.139	27.8461
四会市	Sihuishi	441284	59.09	100	20	85.71	-123.433	8.39999	205.28	26	13	4	9	112.669	23.4307
四平市市辖区	Sipingshishixiaqu	220301	41.18	100	42.86	0	-59.7226	19.4754	869.429	52	7	45	0	124.422	43.1066
四子王旗	Siziwangqi	152634	26.32	66.67	14.29	50	23.332	23.7331	4.52881	32	27	2	3	111.583	42.2903
泗洪县	Sihongxian	321324	46.67	100	33.33	60	-20.7753	11.5687	166.695	9	4	3	2	118.301	33.4183
泗水县	Sishuixian	370831	14.29	50	0	0	-210.919	11.2	234.371	3	2	0	1	117.333	35.6389
泗县	Sixian	341324	10.53	100	6.67	0	-28.6941	10.4907	221.251	5	5	0	0	117.877	33.5409
泗阳县	Siyangxian	321323	46.15	100	28.57	60	-56.7566	11.6	360.138					118.641	33.7053
松江区	Songjiangqu	310117	52.63	66.67	61.54	0	181.825	8.66446	407.682	25	0	22	3	121.213	31.012
松潘县	Songpanxian	513224	34.38	23.33	40.74	57.14	-80.3554	5.30361	3.22399	128	50	61	17	103.524	32.6199
松桃苗族自治县	Songtaomiaozuzizhixian	522229	19.44	25	7.14	30	-15.1362	3.3591	97.019	85	34	6	45	109.03	28.1249
松溪县	Songxixian	350724	20	100	0	0	126.539	7.8	82.391	19	7	0	12	118.754	27.6105
松阳县	Songyangxian	332528	18.92	30.77	16.67	0	86.2472	9.8	54.6341	39	28	3	8	119.438	28.4042
松滋市	Songzishi	421087	13.16	20	7.14	40	25.1614	7.34794	146.908	2	1	1	0	111.687	30.1016
嵩明县	Songmingxian	530127	22.64	7.14	16.67	66.67	20.1869	4.03662	119.142	28	13	15	0	102.998	25.315
嵩县	Songxian	410325	14.81	12.5	13.33	25	-151.272	14.8613	86.3358	10	4	5	1	112.036	34.008
苏尼特右旗	Suniteyouqi	152524	10.34	40	0	50	17.0876	22.6153	2.62511	47	40	2	5	112.763	42.9413
苏尼特左旗	Sunitezuoqi	152523	15.63	50	0	50	23.2409	16.4968	0.894711	19	13	2	4	113.14	44.0079
苏州市市辖区	Suzhoushishixiaqu	320501	41.18	75	12.5	60	137	11.8	6131.16	38	8	7	23	120.603	31.309
肃北蒙古族自治县	Subeimengguzuzizhixian	622124	21.95	15	11.76	100	34.1359	15.9055	-61.4327	60	42	17	1	96.5134	40.6324
肃南裕固族自治县	Sunanyuguzuzizhixian	622222	31.58	33.33	21.88	100	8.78131	17.8281	-4.94626	135	79	51	5	99.3804	38.882
肃宁县	Suningxian	130926	35.29	100	35.71	0	-183.367	16.2444	282.906					115.878	38.4163
睢宁县	Suiningxian	320324	35.71	100	12.5	60	-63.5853	11.8021	148.05	4	1	0	3	117.877	33.9441
睢县	Suixian	411422	6.67		8.33	0	-43.1251	10.3933	458.774	2	0	1	1	115.027	34.3959
濉溪县	Suixixian	340621	13.04	100	10.53	0	-53.2508	10.4372	197.156	5	4	0	1	116.722	33.6887
绥滨县	Suibinxian	230422	3.03	0	4.17	0	-59.2523	19.4229	37.4529	1	0	1	0	131.846	47.4811
绥德县	Suidexian	612727	17.65	33.33	9.09	33.33	-149.247	13.4	79.3566	17	13	2	2	110.384	37.5138
绥芬河市	Suifenheshi	231081	20.59	50	9.09	0	-41.0754	13.9726	164.822	16	12	0	4	131.082	44.3994
绥化市	Suihuashi	232301	23.81	0	35.71	0	-25.346	18.3884	167.608	32	1	31	0	126.941	46.7361
绥江县	Suijiangxian	532127	14.29	6.67	11.11	42.86	-76.7665	-3.71602	117.838	43	17	18	8	104.006	28.5345
绥棱县	Suilengxian	232332	15	14.29	18.18	0	-89.4634	15.4834	44.461	1	1	0	0	127.701	47.5723
绥宁县	Suiningxian	430527	26.09	47.37	11.11	11.11	46.4783	1.67679	65.1597	72	59	10	3	110.191	26.7116
绥阳县	Suiyangxian	520323	27.03	33.33	25	22.22	80.2733	2.68616	92.5173	160	67	37	56	107.194	28.1404
绥中县	Suizhongxian	211421	12.5	0	15.15	0	-84.5495	15.5892	94.2133	35	10	17	8	120.016	40.2957
随州市	Suizhoushi	429001	18.18	25	15.38	20	45.6674	13.5099	138.245	9	1	6	2	113.282	31.8876
遂昌县	Suichangxian	332527	17.07	20	15.79	14.29	168.485	9.94325	32.6007	84	37	4	43	119.081	28.5217
遂川县	Suichuanxian	362427	13.79	22.22	7.69	14.29	141.342	6.40617	78.6315	22	9	1	12	114.357	26.3408
遂宁市市辖区	Suiningshishixiaqu	510901	50	100	33.33	42.86	-162.893	4.2	286.328	12	3	1	8	105.473	30.419
遂平县	Suipingxian	412823	0	0	0	0	29.4506	11.3586	240.925	1	0	0	1	113.895	33.1498
遂溪县	Suixixian	440823	36.67	100	10.53	66.67	17.3895	7.07193	198.524	27	15	4	8	110.025	21.2702
孙吴县	Sunwuxian	231124	15.63	0	27.78	0	-42.6298	14.4118	20.06	7	4	3	0	127.299	49.3588
索县	Suoxian	542427	36	40	30		-116.682	16.8021	4.25545	22	16	6	0	94.3064	31.5897
塔城市	Tachengshi	654201	45.45	18.18	59.09		62.3388	38.0259	25.7338	93	48	40	5	83.1875	46.8008
塔河县	Tahexian	232722	19.51	0	28.57	0	-27.5719	8.45085	6.48007	10	4	6	0	124.625	52.7061
塔什库尔干塔吉克自治县	Tashikudonggantajikezizhixian	653131	29.31	45	21.05		-10.1201	16.4206	1.04747	132	38	94	0	75.8407	37.0099
台安县	Taianxian	210321	33.33	0	50	0	-70.8224	14.8	69.0217	4	0	4	0	122.433	41.3388
台江县	Taijiangxian	522630	22.22	37.5	18.18	12.5	66.3432	2	61.5114	27	25	2	0	108.308	26.6528
台前县	Taiqianxian	410927	0		0	0	-167.971	8.23613	204.618	1	0	0	1	115.865	35.9629
台山市	Taishanshi	440781	52.17	83.33	27.27	66.67	152.102	6.91513	81.0561	34	19	5	10	112.708	22.0272
台州市市辖区	Taizhoushishixiaqu	331001	17.14	20	21.05	0	5.9657	8.86158	213.081	33	26	1	6	121.2	28.6018
太白县	Taibaixian	610331	32.56	36.84	30	25	-168.75	8.30789	9.84607	287	91	122	74	107.41	33.9342
太仓市	Taicangshi	320585	25	33.33	0	60	134.481	8.26085	303.24	2	1	1	0	121.127	31.5517
太谷县	Taiguxian	142429	52.63	60	45.45	66.67	-161.791	15.6058	153.388	40	18	15	7	112.727	37.4003
太和县	Taihexian	341222	19.05	100	12.5	25	27.6508	11	319.7	9	5	1	3	115.634	33.3331
太湖县	Taihuxian	340825	21.21	50	12.5	40	344.898	16.7609	73.7318	32	23	8	1	116.17	30.494
太康县	Taikangxian	412724	0		0	0	-24.5623	11.428	382.78	1	0	0	1	114.84	34.0939
太仆寺旗	Taipusiqi	152527	7.14	25	0	50	-5.48195	22.0473	16.8268	16	14	2	0	115.283	41.9008
太原市市辖区	Taiyuanshishixiaqu	140101	61.54	83.33	50	75	-130.427	15.5429	1515.75	213	39	156	18	112.496	37.8368
泰安市市辖区	Taianshishixiaqu	370901	37.5	100	25	33.33	-190.627	12.9034	454.809	17	9	3	5	117.179	36.152
泰和县	Taihexian	362426	21.21	42.86	0	14.29	170.196	6.48061	105.275	48	46	2	0	114.893	26.741
泰来县	Tailaixian	230224	19.15	16.67	20.51	0	-23.9052	23.2415	42.0097	33	19	13	1	123.546	46.5956
泰宁县	Tainingxian	350429	12.5	50	0	0	213.562	3.95454	41.4867	12	9	0	3	117.113	26.8623
泰顺县	Taishunxian	330329	20.45	41.67	12	14.29	-1.64545	10.0989	62.2338	121	39	21	61	119.874	27.5356
泰兴市	Taixingshi	321283	50	50	42.86	60	-51.3468	12.6353	171.854	8	4	4	0	120.093	32.2196
泰州市	Taizhoushi	321200	40	100	0	60	-92.0195	9	3554.02	5	1	0	4	119.904	32.5131
郯城县	Tanchengxian	371322	16.67	50	0	0	-125.277	13.6	484.322	2	2	0	0	118.312	34.6468
汤阴县	Tangyinxian	410523	0		0	0	-135.973	13.1472	415.045	1	0	0	1	114.458	35.9075
汤原县	Tangyuanxian	230828	17.5	25	15.38	0	-53.8315	15.331	27.1846	14	11	2	1	130.086	46.9706
唐海县	Tanghaixian	130230	16.67	100	15.15	0	-199.505	20.6	32.408					118.421	39.2685
唐河县	Tanghexian	411328	0	0	0	0	16.2068	13.0636	198.347	1	0	0	1	112.846	32.6192
唐山市市辖区	Tangshanshishixiaqu	130201	33.33	100	30	0	-131.773	20.6	1341.24	8	2	6	0	118.291	39.7087
唐县	Tangxian	130627	26.32	33.33	28.57	0	-124.794	25.3043	209.22	4	1	3	0	114.789	38.8965
洮南市	Taonanshi	220881	4	0	5.26	0	-16.9134	20.9549	55.3806	7	4	2	1	122.492	45.479
桃江县	Taojiangxian	430922	10.53	14.29	9.09	11.11	204.823	3.70149	148.968	2	1	1	0	111.984	28.4608
桃源县	Taoyuanxian	430725	13.24	30.77	6.67	20	65.7802	4.88063	65.3598	16	14	0	2	111.26	28.9129
陶乐县	Taolexian	640222	23.53	50	22.58	0	-34.6215	17.4995	-57.4918	30	18	8	4	106.713	38.7434
特克斯县	Tekesixian	654127	14.89	27.27	11.11		23.7314	8.5708	11.2188	82	48	33	1	82.0426	42.903
腾冲县	Tengchongxian	533023	39.47	29.03	47.22	44.44	76.7662	10.3174	44.6415	552	156	308	88	98.4962	25.2742
滕州市	Tengzhoushi	370481	14.29	50	0	0	-219.543	11.5476	582.257	2	2	0	0	117.132	35.0635
藤县	Tengxian	450422	17.86	28.57	8.33	22.22	19.9518	6.30838	113.566	21	9	7	5	110.77	23.5084
天等县	Tiandengxian	452131	33.33	20	26.67	62.5	95.8535	2.9578	53.4346	25	8	6	11	107.07	23.1135
天峨县	Tiandongxian	452726	33.33	41.18	8.33	57.14	86.9717	-0.117172	20.5863	67	47	14	6	106.986	25.0174
天津市市辖区	Tianjinshishixiaqu	120100	22.73	100	16.67	0	-170.264	16.3766	981.771	17	8	9	0	117.391	39.0118
天峻县	Tianjunxian	632823	45.71	17.65	72.22		24.0709	26.3129	0.593102	194	40	150	4	98.4435	38.0167
天门市	Tianmenshi	429006	8.82	50	7.14	0	154.468	12.1776	347.688	3	2	1	0	113.115	30.6459
天全县	Tianquanxian	513126	37.7	22.22	51.85	42.86	-16.6529	2.98321	22.8837	169	49	70	50	102.569	30.0742
天水市市辖区	Tianshuishishixiaqu	620501	25	23.08	26.09	25	-155.328	10.0978	67.6431	141	47	63	31	105.929	34.4105
天台县	Tiantaixian	331023	27.5	50	20	0	40.2339	12.6852	95.7589	70	24	2	44	120.972	29.1457
天长市	Tianchangshi	341181	19.23	100	14.29	25	3.5967	9.94218	161.641	5	4	1	0	118.961	32.717
天镇县	Tianzhenxian	140222	37.5	75	22.22	33.33	-15.4502	24.1905	27.5744	22	16	2	4	114.153	40.3953
天柱县	Tianzhuxian	522627	20.83	50	10	12.5	43.2975	0.172167	76.7997	27	26	1	0	109.251	26.9202
天祝藏族自治县	Tianzhucangzuzizhixian	622326	15.79	15.38	0	100	35.6815	5.04812	0.831754	127	42	48	37	102.823	37.1726
田东县	Tiandongxian	452623	15.79	21.43	11.76	14.29	124.666	3.49477	54.6107	30	13	6	11	107.18	23.6116
田林县	Tianlinxian	452630	20.93	31.25	15	14.29	84.4606	0.417906	25.2827	68	38	14	16	105.992	24.3945
田阳县	Tianyangxian	452622	8.57	16.67	0	14.29	134.821	2.30809	48.3473	22	9	5	8	106.8	23.7292
铁法市	Tiefashi	211281	12.5	25	0	0	-48.334	13.8	904.698					123.566	42.4347
铁力市	Tielishi	230781	29.03	28.57	33.33	0	-95.5721	12.8747	44.3824	11	4	7	0	128.54	46.8556
铁岭市市辖区	Tielingshishixiaqu	211201	22.22	25	33.33	0	-54	13.8	2461	36	0	29	7	123.846	42.2451
铁岭县	Tielingxian	211221	0	0	0	0	-68.8757	15.3885	16.959	7	6	1	0	123.905	42.2076
通城县	Tongchengxian	421222	14.81	33.33	0	25	309.524	8.80294	202.45	5	3	2	0	113.842	29.2258
通道侗族自治县	Tongdaodongzuzizhixian	431230	12.12	10	14.29	11.11	121.521	0.245766	54.9966	9	2	3	4	109.733	26.2116
通海县	Tonghaixian	530423	14.71	7.69	8.33	33.33	92.1593	-1.06114	165.117	28	14	13	1	102.7	24.1121
通河县	Tonghexian	230128	24.39	0	34.48	0	-69.0345	12.0277	22.2448	10	5	5	0	128.747	46.2361
通化市市辖区	Tonghuashishixiaqu	220501	46.43	42.86	52.63	0	-152.595	16.7179	229.799	52	2	43	7	126.147	41.6175
通化县	Tonghuaxian	220521	25	42.86	18.18	0	-141.475	17.9664	27.823	6	1	5	0	125.736	41.773
通江县	Tongjiangxian	513721	52.63	100	16.67	42.86	-173.731	5.46638	71.5341	30	15	2	13	107.344	32.1275
通辽市	Tongliaoshi	152301	20	71.43	0	0	-56.7657	15.81	165.792	27	20	0	7	122.27	43.6472
通山县	Tongshanxian	421224	14.29	28.57	0	25	329.15	6.59999	82.1533	10	5	2	3	114.603	29.5551
通什市	Tongshishi	460001	11.54	28.57	6.25	0	14.4661	12.8	108.55	1	0	1	0	109.51	18.7616
通渭县	Tongweixian	622424	36.36	0	0	100	-133.321	8.38138	146.251	1	1	0	0	105.186	35.2084
通许县	Tongxuxian	410222	5.88		7.14	0	-40.6582	11.6	379.67	2	0	1	1	114.488	34.4381
通榆县	Tongyuxian	220822	8.77	0	9.8	0	-39.8217	18.7223	27.568	47	6	40	1	122.732	44.7778
通州区	Tongzhouqu	110112	57.58	100	57.14	0	-50.8074	17.8316	254.663	153	9	144	0	116.724	39.7998
同安区	Tonganqu	350212	41.67	100	33.33	0	416.293	1.70711	335.169	29	13	1	15	118.153	24.7445
同德县	Tongdexian	632522	43.48	33.33	54.55		-50.2785	1.31068	5.24545	43	33	5	5	100.59	35.0711
同江市	Tongjiangshi	230881	44.93	46.15	46.3	0	-71.8234	16.5676	26.9764	257	34	213	10	133.246	47.8148
同仁县	Tongrenxian	632321	55.56	62.5	50		-33.8487	4.55886	13.6263	48	23	22	3	102.074	35.4237
同心县	Tongxinxian	640324	21.74	40	11.76	100	-35.6557	15.814	-5.25309	35	29	4	2	106.151	37.0803
桐柏县	Tongbaixian	411330	27.27	40	15.38	50	25.9302	14.2	125.965	33	5	17	11	113.421	32.4928
桐城市	Tongchengshi	340881	25	100	4.55	50	186.433	13.9217	89.9975	19	18	1	0	116.94	30.9699
桐庐县	Tongluxian	330122	50	81.82	38.1	33.33	295.189	8.68378	97.6796	66	49	5	12	119.548	29.8342
桐乡市	Tongxiangshi	330483	37.93	100	30	33.33	148.63	13.2	475.755	19	17	0	2	120.479	30.6056
桐梓县	Tongzixian	520322	27.03	42.86	14.29	22.22	55.3023	1.94188	75.8479	56	36	7	13	106.873	28.4075
铜川市市辖区	Tongchuanshishixiaqu	610201	18.18	100	0	33.33	-71.912	9.37935	384.053	1	0	1	0	109.138	35.1395
铜鼓县	Tongguxian	362233	8.11	6.67	6.67	14.29	403.479	5.8	47.9491	37	12	22	3	114.357	28.6121
铜梁县	Tongliangxian	500224	18.52	25	0	100	25.4066	3.95393	209.376	4	0	1	3	106.03	29.8155
铜陵市市辖区	Tonglingshishixiaqu	340701	18.52	50	5.56	40	160	14.6	4449.28	9	5	0	4	117.781	30.9011
铜陵县	Tonglingxian	340721	18.52	50	5.56	40	119.721	14.5738	138.156	4	4	0	0	117.904	30.9485
铜仁市	Tongrenshi	522201	33.33	77.78	15.38	12.5	-10.2701	0.535332	98.3653	34	26	5	3	109.154	27.6719
铜山县	Tongshanxian	320323	52.38	100	46.67	60	-125.776	13.7381	66.3389	17	0	16	1	117.322	34.3113
潼关县	Tongguanxian	610522	38.89	80	20	33.33	-91.1751	14.2	187.481	16	13	2	1	110.285	34.509
潼南县	Tongnanxian	500223	19.23	25	0	100	-80.6075	4.36371	237.587	4	0	0	4	105.809	30.1423
突泉县	Tuquanxian	152224	12.5	66.67	3.7	50	1.28763	21.2166	34.1204	2	0	2	0	121.517	45.6109
图们市	Tumenshi	222402	47.37	100	20	0	-34.9548	8.76766	176.934	14	9	4	1	129.776	43.0058
土默特右旗	Tumoteyouqi	150221	23.08	44.44	6.67	50	-13.0101	29.158	43.6247	23	13	8	2	110.683	40.5175
土默特左旗	Tumotezuoqi	150121	17.86	40	0	50	-9.52192	21.0583	40.0493	15	13	2	0	111.22	40.6804
吐鲁番市	Tulufanshi	652101	37.5	36.36	38.1		29.1665	14.9802	11.5701	87	39	35	13	89.2225	42.6097
团风县	Tuanfengxian	421121	18.18	100	6.25	25	122.121	12.6731	199.411	3	2	1	0	115.01	30.7355
屯昌县	Tunchangxian	460026	45	50	37.5	100	164.676	7.41213	130.582	106	6	93	7	110.05	19.3433
屯留县	Tunliuxian	140424	43.75	33.33	40	66.67	-115.314	16.9631	90.2988	8	7	1	0	112.737	36.3363
托克托县	Tuoketuoxian	150122	48	85.71	31.25	50	-18.7896	18.6	65.5776	5	1	2	2	111.311	40.3527
托克逊县	Tuokexunxian	652123	37.5	36.36	38.1		25.8932	13.4835	5.03797	53	13	32	8	88.3887	42.4157
托里县	Tuolixian	654224	40	18.18	52.63		-11.5768	26.3721	2.87742	70	53	14	3	83.8811	45.6521
妥坝县	Tuobaxian	542136	34.09	26.09	42.86		-66.6845	16.328	7.28545	110	40	60	10	97.2921	31.3907
瓦房店市	Wafangdianshi	210281	35.71	0	45.45	0	-164.602	18.6184	116.965	11	5	5	1	121.775	39.7005
畹町市	Wandingshi	533101	31.71	11.76	33.33	66.67	122.905	10.6417	123.357	18	14	3	1	98.0597	24.0965
万安县	Wananxian	362428	13.33	11.11	14.29	14.29	116.89	6.41808	71.5278	5	2	3	0	114.809	26.4406
万年县	Wannianxian	362331	12.9	27.27	0	14.29	508.046	6.57374	151.31	3	1	2	0	117.002	28.7018
万宁市	Wanningshi	460006	34.38	50	31.58	0	297.219	10.7306	191.625	176	26	126	24	110.278	18.8338
万全县	Wanquanxian	130729	14.29	60	0	0	-12.6446	24.9759	69.8034					114.599	40.8364
万荣县	Wanrongxian	142725	16.67	50	9.09	0	-92.9304	18.4	228.351	7	4	0	3	110.72	35.3824
万山特区	Wanshantequ	522230	25.93	71.43	8.33	12.5	-12.6992	0.199997	63.2765	20	20	0	0	109.254	27.5259
万盛区	Wanshengqu	500110	10.34	21.43	0	0	108.551	2.17329	247.59					106.913	28.9161
万源市	Wanyuanshi	513002	20	23.08	6.67	42.86	-162.795	6.27963	63.7606	127	41	51	35	107.985	31.9824
万载县	Wanzaixian	362227	6.25	10	0	14.29	311.274	5.80106	144.161	22	8	14	0	114.322	28.2081
万州区	Wanzhouqu	500101	32.61	52.63	13.04	50	-25.9295	2.02178	220.393	104	64	17	23	108.401	30.7065
汪清县	Wangqingxian	222424	29.63	41.67	23.08	0	-24.3267	10.4103	14.346	56	18	32	6	129.947	43.5328
旺苍县	Wangcangxian	510821	60	100	55.56	42.86	-283.445	3.39555	83.9315	20	9	5	6	106.386	32.3681
望城县	Wangchengxian	430122	9.38	25	6.38	11.11	245.928	3.62654	151.339	5	1	0	4	112.817	28.2892
望都县	Wangdongxian	130631	20	100	16.67	0	-164	16.6	226.911	1	1	0	0	115.164	38.6673
望江县	Wangjiangxian	340827	11.11	100	0	40	492.7	17.8	147.506	7	5	1	1	116.678	30.2402
望奎县	Wangkuixian	232324	11.11	0	18.18	0	-2.17277	19.284	82.6006					126.578	46.8592
望谟县	Wangmoxian	522326	42.42	62.5	30.77	41.67	89.4663	1.07906	51.4442	86	25	23	38	106.162	25.2312
威海市市辖区	Weihaishishixiaqu	371001	63.64	100	75	0	-279.666	12.4144	1439.5	18	3	15	0	122.114	37.4326
威宁彝族回族苗族自治县	Weiningyizuhuizumiaozuzizhixian	522427	35.85	44.44	37.14	22.22	-53.6167	0.422101	110.567	167	43	80	44	104.128	26.9101
威县	Weixian	130533	10	0	16.67	0	-149.632	13.8437	246.601	1	1	0	0	115.375	37.0697
威信县	Weixinxian	532130	13.04	6.67	8.33	42.86	18.9607	3.68178	135.803	30	14	5	11	105.042	27.888
威远县	Weiyuanxian	511024	46.15	100	25	42.86	-202.397	2.6	250.384	3	0	0	3	104.583	29.5948
微山县	Weishanxian	370826	25	50	25	0	-216.272	11.7694	259.034	5	2	3	0	116.981	34.8869
巍山彝族回族自治县	Weishanyizuhuizuzizhixian	532927	36.51	5.26	45.71	66.67	29.5397	3.22145	64.4845	87	26	51	10	100.175	25.2417
围场满族蒙古族自治县	Weichangmanzumengguzuzizhixian	130828	7.89	10	7.69	0	28.8729	17.457	22.2159	22	16	4	2	117.53	42.1005
维西傈僳族自治县	Weixilisuzuzizhixian	533423	33.33	4.55	45.45	85.71	-2.89249	-3.69029	13.0988	200	44	129	27	99.1467	27.4502
潍坊市市辖区	Weifangshishixiaqu	370701	12.5	100	0	0	-196.459	17.0082	574.285	11	3	5	3	119.157	36.7922
卫辉市	Weihuishi	410781	28.57	100	27.27	0	-111.386	14.7876	308.379	4	1	2	1	114.068	35.4929
尉犁县	Weilixian	652823	21.28	23.53	20		5.85704	10.3816	1.52972	90	23	64	3	86.8661	40.8298
尉氏县	Weishixian	410223	0		0	0	-42.4113	11.8082	282.76	1	0	0	1	114.143	34.3859
渭南市	Weinanshi	610500	31.25	100	0	33.33	-103.565	13.8	441.381	2	2	0	0	109.553	34.5529
渭源县	Weiyuanxian	622426	41.67	0	16.67	100	-97.4349	6.25981	132.009	2	1	1	0	104.138	35.1353
蔚县	Weixian	130726	3.7	12.5	0	0	-31.6959	25.666	32.8229	16	9	7	0	114.697	39.8734
魏县	Weixian	130434	14.29	100	9.09	0	-143.231	17.0712	539.884					114.926	36.2389
温江县	Wenjiangxian	510123	47.83	100	42.86	42.86	-146	4.2	446.329	12	8	1	3	103.805	30.7313
温岭市	Wenlingshi	331081	22.5	42.86	22.22	0	17.0805	8.40001	681.922	40	24	4	12	121.404	28.4012
温泉县	Wenquanxian	652723	23.81	33.33	20		-66.9353	21.0825	9.1884	42	29	11	2	80.9585	44.97
温县	Wenxian	410825	0	0	0	0	-93.1794	15.7081	400.47	1	0	0	1	113.044	34.9392
温宿县	Wensuxian	652922	22	35.71	16.67		37.4311	13.1292	12.1796	73	37	35	1	80.4387	41.5717
温州市市辖区	Wenzhoushishixiaqu	330301	55.77	75	60.53	0	34.7769	6.7211	8401.72	126	38	58	30	120.671	28.0007
文安县	Wenanxian	131026	14.29	100	9.09	0	-160.351	12.9773	241.474					116.484	38.9056
文昌市	Wenchangshi	460005	28.57	100	20	25	218.771	6.31025	110.134	199	14	154	31	110.77	19.7457
文成县	Wenchengxian	330328	28.21	70	17.39	0	15.4153	6.58042	62.1656	43	26	6	11	120.019	27.8089
文登市	Wendengshi	371081	55.56	100	66.67	0	-293.283	12.5228	-50.5231	3	0	3	0	122	37.1658
文山县	Wenshanxian	532621	38.64	30	43.75	50	4.79399	-2.45787	92.1938	105	54	33	18	104.08	23.3999
文水县	Wenshuixian	142322	38.89	66.67	11.11	66.67	-158.872	14.873	235.84	23	13	6	4	111.947	37.4521
文县	Wenxian	622626	37.04	48.15	26.09	25	-109.389	4.80809	9.64784	227	75	88	64	104.776	32.9392
闻喜县	Wenxixian	142729	38.1	75	23.08	50	-108.703	17.2	178.335	18	7	2	9	111.307	35.3707
汶川县	Wenchuanxian	513221	29.58	19.35	33.33	57.14	-195.773	5.98716	20.8872	294	117	112	65	103.285	31.1662
汶上县	Wenshangxian	370830	14.29	50	0	0	-207.217	8.59999	456.515	3	3	0	0	116.493	35.7119
翁牛特旗	Wengniuteqi	150426	17.65	40	11.11	50	1.66826	19.5618	24.242	9	0	8	1	119.239	42.9665
翁源县	Wengyuanxian	440229	62.96	75	46.15	83.33	84.6698	9.46776	67.2457	36	14	12	10	114.018	24.4193
瓮安县	Wenganxian	522725	20	30	16.67	12.5	76.4007	3.67757	116.542	31	29	2	0	107.411	27.169
涡阳县	Woyangxian	341223	10	100	6.25	0	-31.2118	10.4727	403.751	5	4	0	1	116.21	33.5561
乌海市市辖区	Wuhaishishixiaqu	150301	25	28.57	20	50	-8.60052	22.6815	275.853	24	0	22	2	106.883	39.5672
乌拉特后旗	Wulatehouqi	152826	32.5	77.78	17.24	50	15.6117	18.7668	1.56134	87	43	38	6	106.409	41.5255
乌拉特前旗	Wulateqianqi	152824	26.09	25	25	50	9.73915	24.6958	28.9278	81	12	68	1	109.092	40.897
乌拉特中旗	Wulatezhongqi	152825	20.59	44.44	8.7	50	3.19321	23.0489	5.42133	46	36	5	5	108.455	41.8155
乌兰浩特市	Wulanhaoteshi	152201	22.45	46.15	11.76	50	-3.47871	19.5611	267.781	82	13	62	7	122.075	46.1143
乌兰县	Wulanxian	632821	43.48	40	50		30.3791	21.9506	-3.02163	57	24	28	5	98.673	36.8694
乌鲁木齐市	Wulumuqishi	650100	47.73	84.62	32.26		62.2505	24.7007	147.703	112	39	67	6	87.7781	43.4594
乌恰县	Wuqiaxian	653024	19.44	36.36	12		27.4392	25.5474	1.26081	56	21	35	0	74.8987	39.787
乌什县	Wushixian	652927	20.83	35.71	14.71		52.1261	19.4917	-5.33514	68	21	47	0	79.2597	41.251
乌审旗	Wushenqi	152727	29.03	100	12.5	50	-77.2835	17.2375	5.41613	29	19	5	5	108.878	38.6412
乌苏市	Wusushi	654202	40.63	18.18	52.38		32.9334	1.69674	10.4738	69	41	27	1	84.3041	44.372
巫山县	Wushanxian	500237	27.91	33.33	17.39	60	-87.9205	3.50942	78.6973	84	28	16	40	109.896	31.1197
巫溪县	Wuxixian	500238	23.08	25	15.79	50	-160.474	2.98941	49.9412	29	7	7	15	109.351	31.5088
无棣县	Wudixian	372324	40	50	50	0	-227.244	15.3636	133.71	6	1	5	0	117.78	37.9313
无极县	Wujixian	130130	17.65	100	14.29	0	-138.954	23.4394	482.263					114.939	38.1791
无为县	Wuweixian	342623	13.64	50	6.25	25	29.8337	9.63652	127.528	19	16	1	2	117.854	31.2544
无锡市市辖区	Wuxishishixiaqu	320201	40	75	0	60	84.0468	11.8	2054.26	16	1	7	8	120.191	31.4859
芜湖市市辖区	Wuhushishixiaqu	340201	24	100	5.88	50	22	12.6	3074.69	33	11	4	18	118.377	31.3793
芜湖县	Wuhuxian	340221	36.67	100	30.43	25	30.4902	13.0496	288.637	23	15	6	2	118.518	31.188
吴堡县	Wubaoxian	612730	13.79	33.33	8.7	33.33	-147.139	13.4	68.1265	1	1	0	0	110.68	37.5867
吴川市	Wuchuanshi	440883	37.5	100	9.52	83.33	111.292	7.60001	476.854	25	12	5	8	110.698	21.4372
吴江市	Wujiangshi	320584	37.5	75	0	60	142.087	12.4204	290.987	2	0	2	0	120.626	31.0121
吴旗县	Wuqixian	610626	29.41	42.86	14.29	33.33	-115.74	9.46981	17.5377	13	12	1	0	108.117	36.9787
吴桥县	Wuqiaoxian	130928	35.29	100	35.71	0	-210.487	9.40001	40.3641	3	3	0	0	116.5	37.6575
吴县市	Wuxianshi	320586	41.18	75	12.5	60	124.555	11.7054	110.907	6	1	4	1	120.398	31.2245
吴忠市市辖区	Wuzhongshishixiaqu	640301	17.24	100	11.54	0	-39.8745	17.5567	362.33	30	23	4	3	106.196	37.7542
梧州市市辖区	Wuzhoushishixiaqu	450401	16	28.57	10	12.5	-88.2403	7.2	880.138	48	23	8	17	111.318	23.4865
五常市	Wuchangshi	230184	27.45	42.86	22.86	0	-92.3279	18.1037	61.6541	26	15	11	0	127.477	44.7596
五大连池市	Wudalianchishi	231182	16.13	0	27.78	0	-42.1648	19.105	28.4663	18	15	3	0	126.616	48.7364
五峰土家族自治县	Wufengtujiazuzizhixian	420529	21.15	31.58	19.23	0	-12.1982	5.83617	43.8337	276	89	157	30	110.701	30.172
五河县	Wuhexian	340322	7.14	100	4.17	0	-7.71246	10.3334	283.186	5	4	1	0	117.753	33.1343
五华县	Wuhuaxian	441424	22.22	25	15.38	33.33	162.457	6.52024	140.146	24	11	5	8	115.628	23.7987
五莲县	Wulianxian	371121	0	0	0	0	-197.734	14.1712	84.6699	1	1	0	0	119.238	35.741
五台县	Wutaixian	142223	41.67	62.5	25	50	-89.0716	22.9729	37.6191	52	35	9	8	113.431	38.7695
五原县	Wuyuanxian	152822	18.75	50	11.54	50	5.1552	23.1687	66.5234	5	2	1	2	108.065	41.0398
五寨县	Wuzhaixian	142230	33.33	50	20	33.33	-42.5269	14.6976	38.3005	32	26	5	1	111.729	38.9986
武安市	Wuanshi	130481	0	0	0	0	-146.997	20.1118	192.835	1	0	0	1	114.053	36.7402
武昌区	Wuchangqu	420106	59.46	100	42.86	25	163.413	11.9807	125.804	66	30	19	17	114.354	30.2494
武城县	Wuchengxian	371428	20	100	0	0	-190.921	10.9744	124.156	1	1	0	0	116.082	37.235
武川县	Wuchuanxian	150125	51.85	87.5	35.29	50	4.73113	23.7985	-2.22508	22	17	3	2	111.168	41.1062
武定县	Wudingxian	532329	17.5	11.76	14.29	33.33	142.737	5.02776	36.0822	45	20	6	19	102.198	25.7301
武都县	Wudongxian	622621	34.88	23.81	38.89	75	-139.706	6.33783	109.89	90	45	29	16	105.125	33.2864
武冈市	Wugangshi	430581	8.33	9.09	6.25	11.11	67.433	1.87981	211.764	21	2	13	6	110.731	26.7849
武功县	Wugongxian	610431	35.29	100	0	33.33	-126	7.60001	968.684	6	1	1	4	108.219	34.2933
武汉市市辖区	Wuhanshishixiaqu	420101	50	100	47.83	40	106.843	12.077	2268.47	36	4	25	7	114.223	30.5676
武进市	Wujinshi	320483	36.36	50	0	60	11.5386	7.60611	284.927	3	2	0	1	119.921	31.7489
武隆县	Wulongxian	500232	17.65	28.57	0	40	85.2584	4.31173	59.1962	17	9	2	6	107.704	29.3779
武鸣县	Wumingxian	450122	46.34	46.15	40	62.5	35.6314	4.94209	90.0957	150	38	73	39	108.25	23.2529
武宁县	Wuningxian	360423	15.69	30.77	0	40	370.995	7.92242	54.4532	83	16	24	43	115.01	29.2625
武平县	Wupingxian	350824	36.36	66.67	0	28.57	62.076	5.43887	63.488	29	10	0	19	116.123	25.1323
武强县	Wuqiangxian	131123	25	100	23.08	0	-186.042	15.7188	206.534					115.91	38.0447
武清县	Wuqingxian	120222	20	100	0	0	-108.799	17.3892	203.192	1	0	1	0	117.026	39.4537
武山县	Wushanxian	620524	16.67	10	18.18	25	-141.025	6.18742	160.601	54	5	35	14	104.879	34.6735
武胜县	Wushengxian	511622	50	100	42.86	42.86	28.3035	3.23641	331.285	15	2	4	9	106.223	30.3687
武威市	Wuweishi	622301	27.78	16.67	20	100	25.7121	6.64151	68.1831	44	9	28	7	102.67	37.8777
武乡县	Wuxiangxian	140429	23.81	0	30.77	33.33	-155.831	18.7445	36.735	12	9	1	2	112.954	36.8818
武宣县	Wuxuanxian	452225	16	37.5	11.11	0	19.6155	4.39999	112.295	23	9	7	7	109.675	23.608
武穴市	Wuxueshi	421182	14.29	100	0	25	404.129	11.232	302.971	2	1	0	1	115.612	30.0113
武夷山市	Wuyishanshi	350782	50	83.33	20	44.44	203.828	5.89913	47.7933	142	42	13	87	117.999	27.7461
武义县	Wuyixian	330723	12.12	15.38	0	33.33	125.34	9.77359	125.883	40	22	0	18	119.708	28.7668
武邑县	Wuyixian	131122	25	100	23.08	0	-190.392	14.1667	147.21					115.93	37.8189
武陟县	Wuzhixian	410823	25	0	30.77	0	-91.2514	17.2565	395.092	5	3	1	1	113.38	35.0482
舞钢市	Wugangshi	410481	0	0	0	0	35.9532	11	120.658					113.513	33.29
舞阳县	Wuyangxian	411121	0		0	0	11.7684	11	308.358	4	0	0	4	113.672	33.5466
务川仡佬族苗族自治县	Wuchuanyilaozumiaozuzizhixian	520326	23.53	36.36	14.29	22.22	83.9684	2.5087	67.7841	61	27	0	34	107.909	28.6515
婺源县	Wuyuanxian	362334	34.04	23.08	44.44	14.29	563.644	9.01743	54.2591	224	6	216	2	117.775	29.3243
西安市市辖区	Xianshishixiaqu	610101	38.1	100	21.43	33.33	-110.457	10.5956	3135.98	44	30	11	3	108.997	34.3161
西昌市	Xichangshi	513401	37.7	38.1	37.5	37.5	22.3797	2.18928	152.485	257	34	183	40	102.109	27.861
西充县	Xichongxian	511325	46.88	100	40.91	42.86	-181.594	4.25538	130.771	7	2	2	3	105.843	31.0603
西畴县	Xichouxian	532623	25.64	22.22	16.67	44.44	-11.862	-2.8	78.8394	15	13	2	0	104.679	23.3603
西丰县	Xifengxian	211223	16.67	0	40	0	-108.628	18.5396	35.0561	8	0	6	2	124.723	42.703
西峰市	Xifengshi	622801	29.41	25	0	100	-106.474	9.8	320.591	3	0	1	2	107.666	35.6716
西和县	Xihexian	622627	50	60	14.29	100	-147.053	7.81593	164.889	4	1	3	0	105.329	33.9119
西华县	Xihuaxian	412722	0		0	0	-2.50421	12.4	382.069	2	1	0	1	114.463	33.7878
西吉县	Xijixian	642223	14.81	50	4.55	100	-83.5206	10.1075	127.079	45	31	12	2	105.715	35.9322
西林县	Xilinxian	452632	19.05	37.5	5.26	14.29	38.0431	1.55698	17.6527	66	41	18	7	105.088	24.3909
西盟佤族自治县	Ximengwazuzizhixian	532730	23.21	11.54	27.27	50	8.35016	4.59999	35.7432	33	24	7	2	99.5183	22.7073
西宁市市辖区	Xiningshishixiaqu	630101	78.95	100	75		9	14	2355.13	86	25	52	9	101.753	36.6325
西平县	Xipingxian	412824	0	0	0	0	27.7707	11.5045	285.405	1	0	0	1	113.912	33.3692
西乌珠穆沁旗	Xiwuzhumuqinqi	152526	18.18	50	4.35	50	36.6689	18.0738	2.76064	22	21	1	0	117.815	44.7199
西峡县	Xixiaxian	411323	33.33	36.36	33.33	25	-76.3187	8.79978	45.7133	64	27	31	6	111.425	33.4849
西乡县	Xixiangxian	610724	33.33	52.94	21.05	0	-183.174	7.4001	31.2975	55	17	38	0	107.745	32.8859
昔阳县	Xiyangxian	142424	35.71	66.67	12.5	66.67	-187.077	16.7965	34.8494	13	9	3	1	113.736	37.5571
息烽县	Xifengxian	520122	20	42.86	13.33	12.5	61.0899	2.41622	108.935	29	22	7	0	106.672	27.1494
息县	Xixian	411528	23.81	33.33	7.69	60	23.2779	11.9591	176.146	7	6	0	1	114.857	32.4081
浠水县	Xishuixian	421125	10	100	0	25	206.014	13.1986	218.399	2	1	0	1	115.261	30.5034
淅川县	Xichuanxian	411326	21.43	42.86	16.67	0	-39.949	6.99464	84.8747	11	4	5	2	111.429	32.9951
锡林浩特市	Xilinhaoteshi	152502	40.91	66.67	33.33	50	28.8379	18.9491	10.7606	148	50	96	2	116.155	44.0427
锡山市	Xishanshi	320283	41.67	66.67	0	60	65.5904	11.8	382.969	6	6	0	0	120.336	31.5676
歙县	Shexian	341021	43.9	42.86	25	72.73	417.261	11.0965	70.5852	159	61	27	71	118.558	29.8685
习水县	Xishuixian	520330	18.92	23.08	18.75	12.5	15.3707	1.88844	117.559	53	38	15	0	106.345	28.3575
隰县	Xixian	142635	23.53	40	11.11	33.33	-195.384	14.7234	45.1173	3	2	1	0	111.001	36.7065
喜德县	Xidexian	513432	65	100	50	42.86	18.1876	1.44123	28.7147	12	4	0	8	102.44	28.1929
峡江县	Xiajiangxian	362423	17.24	33.33	7.69	14.29	281.426	6.75192	77.0834	7	6	1	0	115.198	27.5853
霞浦县	Xiapuxian	352225	41.67	100	33.33	28.57	34.5784	5.42492	158.043	34	9	1	24	119.98	26.8645
夏河县	Xiahexian	623027	38.46	33.33	30	75	-44.4326	6.83381	-27.3653	37	25	10	2	102.626	35.0052
夏津县	Xiajinxian	371427	20	100	0	0	-179.422	9.52701	163.557					116.029	37.008
夏县	Xiaxian	142730	48.28	87.5	20	66.67	-110.136	16.9258	138.94	123	40	55	28	111.346	35.1212
夏邑县	Xiayixian	411426	0		0	0	-145.278	12.2855	432.275	1	0	0	1	116.142	34.222
仙居县	Xianjuxian	331024	24.24	55.56	16.67	0	22.0411	10.4	74.9433	31	27	0	4	120.622	28.7287
仙桃市	Xiantaoshi	429004	9.09	50	7.41	0	177.305	12.554	293.064	1	1	0	0	113.379	30.2904
仙游县	Xianyouxian	350322	30	100	33.33	0	288.154	10.2	271.79	23	9	1	13	118.691	25.4625
咸丰县	Xianfengxian	422826	19.44	23.08	6.67	37.5	20.2884	2.07984	71.9229	25	7	3	15	108.992	29.7303
咸宁市市辖区	Xianningshishixiaqu	421201	13.64	50	0	0	270.354	6.7386	247.557	7	5	2	0	114.381	29.8503
咸阳市市辖区	Xianyangshishixiaqu	610401	62.5	100	63.16	33.33	-117.597	7.68026	408.623	128	6	122	0	108.54	34.3765
献县	Xianxian	130929	42.11	100	43.75	0	-192.114	13.1923	253.271	3	0	3	0	116.162	38.2356
乡城县	Xiangchengxian	513336	73.81	91.3	50	57.14	16.9869	0.585268	1.37599	55	18	19	18	99.7322	29.1134
乡宁县	Xiangningxian	142631	23.53	40	11.11	33.33	-127.287	17.1209	64.8316	23	18	1	4	110.931	35.9207
香河县	Xianghexian	131024	14.29	100	9.09	0	-76.6336	17.2674	382.921					117.043	39.7404
湘潭市市辖区	Xiangtanshishixiaqu	430301	7.14	14.29	0	11.11	172.577	6.18536	1892.4	6	2	0	4	112.969	27.8879
湘潭县	Xiangtanxian	430321	7.14	14.29	0	11.11	160.788	4.47698	32.5827	6	6	0	0	112.776	27.6682
湘乡市	Xiangxiangshi	430381	6.9	12.5	0	11.11	146.729	4.38003	112.757	2	2	0	0	112.339	27.7737
湘阴县	Xiangyinxian	430624	9.68	25	6.67	11.11	293.475	3.74474	132.523	17	1	1	15	112.796	28.7165
襄城县	Xiangchengxian	411025	13.33	0	0	50	-0.567473	11.0668	310.539	4	0	0	4	113.558	33.8563
襄樊市市辖区	Xiangfanshishixiaqu	420601	20.83	50	6.67	40	-22.0389	12.4505	2881.2	4	3	1	0	112.124	32.0387
襄汾县	Xiangfenxian	142623	23.53	40	11.11	33.33	-111.997	16.9735	260.888	6	4	0	2	111.37	35.8697
襄阳县	Xiangyangxian	420621	16.67	50	0	40	-26.7681	10.745	187.99	5	4	1	0	112.168	32.1363
襄垣县	Xiangyuanxian	140423	43.75	33.33	40	66.67	-141.676	18.7345	93.4575	9	8	0	1	112.973	36.573
镶黄旗	Xianghuangqi	152528	7.14	25	0	50	-11.9259	22.6681	3.48444	7	6	0	1	114.117	42.3583
祥云县	Xiangyunxian	532923	23.08	5.26	20.83	66.67	90.113	2.76002	91.0974	23	18	5	0	100.775	25.5108
响水县	Xiangshuixian	320921	24.14	50	13.64	60	-152.527	15.5938	175.906	4	0	3	1	119.789	34.2339
项城市	Xiangchengshi	412702	0		0	0	26.1707	12.231	537.448	2	0	1	1	114.878	33.2728
象山县	Xiangshanxian	330225	24.44	50	20.69	0	71.0818	13.2901	203.708	27	22	3	2	121.843	29.377
象州县	Xiangzhouxian	452224	4.76	16.67	0	0	85.0374	4.83076	60.8455	17	10	4	3	109.758	24.0185
萧山市	Xiaoshanshi	330181	41.67	87.5	27.27	33.33	138.954	13.0422	449.223	45	30	3	12	120.358	30.1612
萧县	Xiaoxian	341322	15	100	6.67	0	-147.921	12.8392	316.922	21	11	1	9	116.799	34.2075
小金县	Xiaojinxian	513227	66.67	95.45	36.84	57.14	-192.399	8.20565	7.58443	52	32	11	9	102.466	31.1296
孝感市	Xiaoganshi	420900	11.76	100	0	25	84.6416	12.9676	349.834	3	2	0	1	114.015	31.1007
孝义市	Xiaoyishi	142301	41.18	60	22.22	66.67	-182.063	14.1878	272.469	16	13	3	0	111.627	37.1084
谢通门县	Xietongmenxian	542328	33.33	25	40		28.7953	47.5199	1.86773	7	3	4	0	88.0661	29.908
辛集市	Xinjishi	130181	20	100	16.67	0	-156.392	15.899	276.486					115.287	37.9176
忻城县	Xinchengxian	452231	4.35	12.5	0	0	35.1793	5.95813	54.3089	16	9	3	4	108.738	24.0158
忻州市	Xinzhoushi	142201	50	85.71	30	33.33	-83.4399	14.8	132.086	36	23	6	7	112.591	38.4313
新安县	Xinanxian	410323	0	0	0	0	-103.076	18.6209	212.085	1	0	0	1	112.115	34.8312
新巴尔虎右旗	Xinbadonghuyouqi	152129	27.45	50	25.58	0	42.5874	26.0454	1.20769	148	23	125	0	116.789	48.6264
新巴尔虎左旗	Xinbadonghuzuoqi	152130	14.29	57.14	7.5	0	57.4188	24.2149	1.59076	99	28	71	0	118.612	48.4089
新宾满族自治县	Xinbinmanzuzizhixian	210422	18.75	25	18.18	0	-134.044	20.9909	29.9114	38	21	5	12	124.812	41.6264
新蔡县	Xincaixian	412828	0	0	0	0	39.4352	12.1623	293.892	1	0	0	1	114.932	32.7796
新昌县	Xinchangxian	330624	23.33	37.5	12.5	33.33	54.1433	12.6819	127.101	42	25	1	16	120.966	29.4084
新都县	Xindongxian	510125	45.45	100	42.86	42.86	-232.195	5.59305	600.251	8	4	1	3	104.108	30.8327
新丰县	Xinfengxian	440233	24.14	25	20	33.33	76.1263	9.28685	27.8586	24	11	4	9	114.127	24.0676
新干县	Xinganxian	362424	7.14	11.11	0	14.29	349.028	6.8	140.882	1	1	0	0	115.492	27.7364
新和县	Xinhexian	652925	19.15	25	17.14		34.0576	0.469188	0.31689	45	9	36	0	82.0806	41.3894
新河县	Xinhexian	130530	14.29	0	23.08	0	-151.556	15.6	167.044	1	0	1	0	115.254	37.4885
新化县	Xinhuaxian	432524	8.33	14.29	5	11.11	88.7741	5.10681	143.232	12	1	8	3	111.231	27.87
新晃侗族自治县	Xinhuangdongzuzizhixian	431227	12.5	20	7.69	11.11	-3.19658	0.588764	71.0125	7	2	4	1	109.154	27.2294
新会市	Xinhuishi	440782	47.62	60	20	83.33	100.082	3.4472	231.09	32	19	4	9	113.029	22.4433
新建县	Xinjianxian	360122	18.75	57.14	11.76	14.29	414.246	8.24461	154.227	39	8	21	10	115.932	28.8062
新绛县	Xinjiangxian	142726	27.78	75	9.09	33.33	-106.157	17.2	327.27	6	5	0	1	111.158	35.6274
新津县	Xinjinxian	510132	50	100	42.86	42.86	-148.852	4.2	363.777	3	0	0	3	103.824	30.4254
新乐市	Xinleshi	130184	25	100	23.08	0	-130.993	25.8	470.599	1	0	1	0	114.749	38.3683
新龙县	Xinlongxian	513329	75	95.65	40	57.14	16.3702	9.65925	1.81353	31	20	7	4	100.272	30.9481
新密市	Xinmishi	410183	0		0	0	-79.7421	13	396.433	1	0	0	1	113.427	34.51
新民市	Xinminshi	210181	26.92	20	31.58	0	-34.714	13.7038	73.7948	16	8	8	0	122.852	42.0055
新宁县	Xinningxian	430528	20.45	36.84	6.25	11.11	42.4982	3.08176	109.508	85	58	5	22	110.909	26.5443
新平彝族傣族自治县	Xinpingyizudaizuzizhixian	530427	20.45	15	20	33.33	77.8865	1.66401	34.5954	79	27	31	21	101.73	24.0273
新邵县	Xinshaoxian	430522	8.82	20	0	11.11	79.6054	5.8	158.462	3	1	2	0	111.459	27.4299
新泰市	Xintaishi	370982	16.67	100	0	0	-204.325	11.7462	254.872	2	2	0	0	117.606	35.8948
新田县	Xintianxian	431128	6.25	11.11	0	11.11	56.2839	6.3144	189.312	4	1	0	3	112.22	25.8861
新县	Xinxian	411523	16.67	25	6.67	40	24.4568	13.6228	73.9864	10	6	1	3	114.847	31.6413
新乡市市辖区	Xinxiangshishixiaqu	410701	23.08	100	20	0	-97	18.6	3169.66	17	2	4	11	113.885	35.3445
新乡县	Xinxiangxian	410721	37.5		42.86	0	-97.7618	18.3491	392.127	16	6	9	1	113.843	35.238
新兴县	Xinxingxian	445321	39.13	66.67	9.09	66.67	-85.1979	7.62762	99.3002	23	11	4	8	112.206	22.6239
新野县	Xinyexian	411329	0	0	0	0	-0.159274	12.8	220.022	1	0	0	1	112.405	32.5515
新沂市	Xinyishi	320381	35.71	100	12.5	60	-86.3678	13.6008	321.246	2	2	0	0	118.329	34.2835
新余市市辖区	Xinyushishixiaqu	360501	12.5	33.33	0	14.29	255.94	6.57942	291.544	7	3	4	0	114.994	27.8494
新源县	Xinyuanxian	654125	20.41	36.36	15.79		85.386	-1.00891	33.53	163	37	114	12	83.4894	43.3743
新郑市	Xinzhengshi	410184	0		0	0	-63.1457	13	357.601	1	0	0	1	113.722	34.4542
新洲区	Xinzhouqu	420117	11.76	100	0	25	98.9829	12.039	253.339	2	2	0	0	114.751	30.8013
信丰县	Xinfengxian	360722	15.38	33.33	0	14.29	-4.18467	8.92743	113.551	4	4	0	0	114.969	25.2802
信阳市市辖区	Xinyangshishixiaqu	411501	50	75	39.13	60	36.1807	13.0835	187.041	147	38	72	37	114.003	32.2025
信宜市	Xinyishi	440983	25	57.14	20	0	-191.137	7.65478	114.517	84	27	34	23	111.116	22.4286
星子县	Xingzixian	360427	42.31	58.82	37.25	40	407.095	9.95257	162.872	404	49	314	41	115.949	29.3591
邢台市市辖区	Xingtaishishixiaqu	130501	4.76	0	7.69	0	-156.351	22.5236	3811.89	1	0	1	0	114.473	37.0514
邢台县	Xingtaixian	130521	4.76	0	7.69	0	-179.776	20.8665	106.905	2	1	1	0	114.157	37.1453
兴安县	Xinganxian	450325	21.62	38.46	17.65	0	3.18529	3.60001	64.933	77	38	16	23	110.586	25.6032
兴城市	Xingchengshi	211481	8.33	0	10	0	-68.9593	15.4	122.75	20	2	16	2	120.463	40.5897
兴国县	Xingguoxian	360732	8	12.5	0	14.29	121.674	6.59999	110.212	3	3	0	0	115.432	26.4222
兴海县	Xinghaixian	632524	44	46.67	40		-34.0507	4.16892	3.83949	48	39	6	3	99.7302	35.5111
兴和县	Xinghexian	152627	19.05	66.67	6.25	50	-13.5266	20.737	30.1773	1	0	1	0	113.759	40.9472
兴化市	Xinghuashi	321281	40	100	0	60	-141.779	11.9232	228.102					119.982	32.9564
兴隆县	Xinglongxian	130822	30.3	40	25	33.33	-47.3258	17.0766	51.3143	52	30	16	6	117.714	40.4444
兴宁市	Xingningshi	441481	26.92	44.44	18.18	16.67	125.875	9.4827	168.595	25	13	4	8	115.74	24.262
兴平市	Xingpingshi	610481	35.29	100	0	33.33	-121.458	7.60001	648.754	1	0	1	0	108.462	34.3074
兴仁县	Xingrenxian	522322	28	57.14	20	12.5	-12.5988	3.98134	147.774	26	21	5	0	105.268	25.4983
兴山县	Xingshanxian	420526	12.5	20	9.09	12.5	-53.569	4.89184	26.6426	12	7	5	0	110.814	31.3216
兴文县	Xingwenxian	511528	54.17	88.89	25	42.86	-41.7724	2.44945	117.052	30	7	0	23	105.133	28.2536
兴县	Xingxian	142325	37.5	60	12.5	66.67	-83.5913	14.2825	45.1275	13	10	2	1	111.059	38.3852
兴义市	Xingyishi	522301	37.21	46.15	18.75	50	-33.6387	1.3471	156.73	210	70	38	102	104.848	24.9991
雄县	Xiongxian	130638	20	100	16.67	0	-126.254	16.0074	279.312					116.168	39.0369
休宁县	Xiuningxian	341022	38.89	46.15	0	72.73	541.813	8.39678	37.6447	109	50	5	54	118.079	29.6628
修水县	Xiushuixian	360424	10.2	20	3.7	14.29	420.124	6.22896	82.1589	12	9	3	0	114.433	28.9976
修文县	Xiuwenxian	520123	16.13	37.5	6.67	12.5	96.2548	2.73059	136.345	41	25	8	8	106.583	26.9282
修武县	Xiuwuxian	410821	0	0	0	0	-88.414	18.6	159.517	4	2	1	1	113.35	35.3039
宿迁市	Suqianshi	321300	50	100	33.33	60	-64.5938	12.4184	334.839	1	0	1	0	118.312	33.9632
宿松县	Susongxian	340826	13.89	66.67	3.57	40	471.565	15.8598	111.105	18	9	5	4	116.242	30.1031
宿州市市辖区	Suzhoushishixiaqu	341301	19.05	100	6.67	0	-51.0821	10.5188	251.635	22	16	0	6	117.145	33.7214
秀山土家族苗族自治县	Xiushantujiazumiaozuzizhixian	500241	27.03	28.57	11.76	66.67	-12.3401	4.111	55.1514	90	15	35	40	109.014	28.4927
岫岩满族自治县	Xiuyanmanzuzizhixian	210323	25	0	44.44	0	-182.937	10.9867	28.7035	10	0	4	6	123.328	40.3967
[truncated: 357 more rows]
